# Supplementary material for: Strain-restricted transfer of ferromagnetic electrodes for constructing reproducibly superior-quality spintronic devices
Source: Nat Commun. 2024 Jan 29;15:865. doi: 10.1038/s41467-024-45200-7 (PMC10824775; doi:10.1038/s41467-024-45200-7)
Supplement: Supplementary file 3 — Source Data [file 41467_2024_45200_MOESM3_ESM.xlsx]

## Sheet: Fig.1a
Fig.1a
	strain history 0.0%			strain history 1.0%			strain history 1.4%			strain history 1.5%			strain history 1.6%
	B(Oe)	M/Ms		B(Oe)	M/Ms		B(Oe)	M/Ms		B(Oe)	M/Ms		B(Oe)	M/Ms
	500.055	0.99912		499.805	0.99898		499.669	0.99788		499.495	1		499.843	0.9977
	490.192	0.99796		490.011	0.99792		489.92	0.99704		490.026	0.9986		490.011	0.99788
	480.201	0.99832		479.929	0.99852		480.073	0.99936		480.058	0.99988		480.186	0.99794
	470.15	0.9992		469.908	0.99866		470.067	0.99726		470.279	0.9971		470.127	0.99732
	460.137	0.99998		459.902	1		460.069	0.9972		460.242	0.998		460.167	0.99902
	450.07	0.99942		450.04	0.99854		449.972	0.99892		450.214	0.9987		450.131	0.9984
	440.11	1		440.057	0.99872		440.042	0.99748		440.178	0.99838		440.132	0.99776
	430.028	0.99986		430.074	0.9982		430.028	0.99854		430.157	0.99758		430.066	0.99774
	420.249	0.99838		420.03	0.99998		420.037	0.99814		420.158	0.9975		420.045	0.99806
	410.258	0.99902		410.001	0.9969		409.933	0.99854		410.115	0.9984		410.069	0.99784
	400.222	0.99716		400.01	0.9974		399.942	0.99846		400.094	0.99682		400.01	0.99702
	390.103	0.99932		389.868	0.99672		389.884	0.99748		390.02	0.997		389.929	0.99672
	380.097	0.99732		379.855	0.99806		379.772	0.9974		379.961	0.99792		379.863	0.99794
	370.083	0.99904		369.841	0.99868		369.766	0.9957		369.932	0.9976		369.872	0.9969
	360.009	0.99884		359.82	0.99778		359.715	0.99502		359.964	0.99724		359.851	0.99614
	349.996	0.99832		349.769	0.99852		349.89	0.99662		349.928	0.99586		350.102	0.99696
	339.99	0.99632		339.816	0.99888		339.922	0.9972		340.149	0.99748		340.043	0.99574
	329.939	0.99784		329.72	0.99756		329.886	0.9962		330.112	0.99686		330.022	0.99656
	319.955	0.99738		319.978	0.9973		319.887	0.99744		320.129	0.99656		319.971	0.99772
	309.889	0.99682		309.919	0.99772		309.844	0.99664		310.093	0.99678		310.002	0.99702
	299.906	0.99808		299.845	0.99668		299.86	0.99704		300.064	0.9968		300.034	0.99626
	290.043	0.99644		289.817	0.9968		289.794	0.9959		290.059	0.99572		290.013	0.99558
	280	0.99618		279.818	0.9962		279.773	0.99646		280.03	0.99652		279.939	0.99656
	270.024	0.99602		269.843	0.9959		269.775	0.99706		269.986	0.99416		269.918	0.99452
	259.965	0.9971		259.776	0.9973		259.754	0.99452		259.98	0.99462		259.859	0.99516
	250.231	0.99452		250.095	0.9959		250.073	0.99448		250.277	0.9948		250.141	0.99536
	249.491	0.99498		249.506	0.99642		249.997	0.99608		249.476	0.99432		249.423	0.9942
	248.508	0.99598		248.44	0.99676		248.032	0.99488		248.478	0.99604		248.425	0.99412
	247.511	0.9939		247.443	0.9957		247.881	0.99422		247.344	0.99466		247.458	0.9953
	246.506	0.99546		246.506	0.99566		246.037	0.99514		246.317	0.99486		246.415	0.99518
	245.395	0.99382		245.47	0.9956		245.478	0.99506		245.342	0.99426		245.455	0.99518
	244.442	0.99562		244.495	0.99626		244.284	0.99494		244.344	0.9943		244.51	0.99524
	243.513	0.99478		243.52	0.9958		242.991	0.99364		243.384	0.99542		243.52	0.9955
	242.5	0.9971		242.379	0.99496		242.999	0.9944		242.462	0.99452		242.515	0.9959
	241.427	0.9955		241.397	0.997		241.533	0.99618		241.435	0.99426		241.435	0.99598
	240.422	0.99414		240.377	0.9949		240.497	0.9929		240.46	0.99376		240.543	0.996
	239.455	0.99408		239.319	0.99646		239.356	0.99516		239.477	0.9946		239.356	0.99436
	238.51	0.99594		238.397	0.99472		238.366	0.99484		238.351	0.9953		238.502	0.99482
	237.558	0.99586		237.444	0.99508		237.406	0.99372		237.338	0.99412		237.535	0.99488
	236.484	0.99488		236.409	0.9958		236.348	0.99466		236.386	0.99358		236.545	0.99434
	235.547	0.99536		235.2	0.99554		235.578	0.99522		235.374	0.9946		235.404	0.99572
	234.331	0.99396		234.384	0.9957		234.52	0.99422		234.467	0.99526		234.384	0.9944
	233.552	0.99488		233.65	0.99502		233.416	0.9951		233.454	0.99268		233.348	0.99436
	232.388	0.99568		232.411	0.99454		232.404	0.99366		232.487	0.99492		232.396	0.99436
	231.58	0.99506		231.451	0.99426		231.414	0.99416		231.504	0.99326		231.595	0.99678
	230.612	0.9954		230.492	0.9953		230.446	0.99606		230.499	0.99348		230.514	0.99386
	229.434	0.99652		229.509	0.99612		229.441	0.99416		229.486	0.99408		229.441	0.99374
	228.436	0.99516		228.444	0.99506		228.451	0.99526		228.164	0.99434		228.459	0.99486
	227.461	0.99524		227.65	0.99532		227.491	0.99408		227.574	0.9942		227.469	0.99466
	226.441	0.9963		226.395	0.9944		226.501	0.99448		226.463	0.99278		226.486	0.9953
	225.504	0.99518		225.269	0.9965		225.526	0.99482		225.405	0.99326		225.436	0.99374
	224.347	0.99458		224.461	0.99428		224.514	0.9957		224.521	0.99284		224.468	0.9942
	223.463	0.99398		223.418	0.99596		223.524	0.99438		223.501	0.99386		223.486	0.995
	222.534	0.9952		222.269	0.99648		222.375	0.99514		222.496	0.99338		222.269	0.99378
	221.385	0.99554		221.506	0.99672		221.37	0.99494		221.483	0.99244		221.377	0.9952
	220.274	0.99562		220.35	0.9955		220.433	0.99398		220.531	0.99164		220.402	0.99416
	219.911	0.9953		219.511	0.9947		219.45	0.99334		219.564	0.99318		219.405	0.995
	218.475	0.99452		218.347	0.9952		218.528	0.99294		218.4	0.9955		218.4	0.99626
	217.644	0.99504		217.349	0.9961		217.41	0.99438		217.432	0.99226		217.432	0.99362
	216.412	0.99476		216.39	0.99478		216.405	0.99358		216.48	0.99254		216.42	0.99476
	215.498	0.9948		215.384	0.9948		215.445	0.99434		215.294	0.9931		215.452	0.9934
	214.417	0.99506		214.629	0.99606		214.47	0.99294		214.478	0.99352		214.394	0.9936
	213.503	0.99474		213.608	0.99418		213.472	0.9946		213.374	0.99434		213.48	0.99412
	212.482	0.99496		212.422	0.99438		212.482	0.9926		212.354	0.99326		212.505	0.99282
	211.5	0.99522		211.387	0.9944		211.553	0.99354		211.553	0.993		211.621	0.99424
	210.306	0.99476		210.412	0.99388		210.495	0.99352		210.525	0.99276		210.525	0.99328
	209.475	0.9938		209.482	0.99422		209.505	0.99396		209.316	0.99314		209.482	0.9937
	208.553	0.99546		208.454	0.99458		208.53	0.99448		208.537	0.993		208.439	0.9932
	207.563	0.99514		207.457	0.9942		207.328	0.99318		207.563	0.99408		207.479	0.99426
	206.497	0.99412		206.474	0.99366		206.361	0.99486		206.603	0.99248		206.512	0.99364
	205.371	0.9943		205.507	0.994		205.386	0.9947		205.386	0.9928		205.477	0.99292
	204.404	0.9935		204.502	0.99528		204.441	0.99344		204.472	0.99238		204.351	0.99326
	203.247	0.99492		203.361	0.99414		203.406	0.99454		203.474	0.99254		203.482	0.99412
	202.408	0.99378		202.393	0.99428		202.461	0.99358		202.439	0.99302		202.401	0.99378
	201.396	0.99406		201.388	0.99344		201.449	0.99422		201.328	0.99232		201.396	0.99488
	200.466	0.9938		200.398	0.99334		200.466	0.99288		200.406	0.99232		200.428	0.99378
	199.431	0.99428		199.249	0.99484		199.506	0.9938		199.317	0.9927		199.28	0.9936
	198.433	0.99374		198.433	0.99354		198.327	0.99374		198.343	0.99288		198.176	0.9941
	197.481	0.99482		197.405	0.99508		197.519	0.99426		197.36	0.99336		197.292	0.99272
	196.468	0.99326		196.431	0.99364		196.559	0.99338		196.355	0.99172		196.604	0.99362
	195.486	0.99424		195.486	0.99416		195.373	0.99324		195.41	0.99364		195.41	0.99332
	194.481	0.99324		194.496	0.99476		194.375	0.99368		194.367	0.99308		194.443	0.99502
	193.529	0.9927		193.468	0.99296		193.393	0.99276		193.4	0.99258		193.4	0.99424
	192.35	0.99428		192.463	0.99326		192.471	0.99414		192.418	0.991		192.448	0.99168
	191.375	0.99222		191.45	0.99346		191.39	0.99306		191.443	0.9918		191.458	0.9943
	190.596	0.9931		190.506	0.99298		190.46	0.99232		190.43	0.99034		190.46	0.99266
	189.402	0.99314		189.349	0.99504		189.47	0.993		189.425	0.99356		189.508	0.99364
	188.442	0.9938		188.488	0.9935		188.51	0.99374		188.503	0.99146		188.458	0.99378
	187.483	0.99292		187.339	0.99438		187.513	0.9937		187.483	0.99274		187.498	0.9938
	186.478	0.99258		186.349	0.99374		186.342	0.99204		186.342	0.99262		186.553	0.99304
	185.51	0.99414		185.404	0.99296		185.374	0.99312		185.314	0.99242		185.314	0.9925
	184.331	0.99328		184.429	0.99306		184.498	0.99396		184.543	0.9917		184.369	0.99242
	183.326	0.99252		183.5	0.99328		183.417	0.99256		183.349	0.99154		183.349	0.99258
	182.412	0.99272		182.449	0.99374		182.442	0.9936		182.389	0.9912		182.608	0.9942
	181.384	0.9926		181.497	0.99282		181.467	0.99342		181.414	0.99204		181.459	0.9928
	180.417	0.99218		180.507	0.99236		180.462	0.99344		180.197	0.99144		180.432	0.99154
	179.449	0.993		179.306	0.99272		179.495	0.99316		179.449	0.99326		179.479	0.99096
	178.323	0.99108		178.505	0.99238		178.52	0.99418		178.414	0.99254		178.474	0.99228
	177.454	0.9913		177.379	0.9919		177.303	0.9933		177.439	0.99248		177.492	0.99388
	176.472	0.99228		176.562	0.99256		176.351	0.99232		176.464	0.99192		176.502	0.9928
	175.504	0.9922		175.368	0.99224		175.414	0.9919		175.474	0.99236		175.535	0.99296
	174.514	0.99222		174.378	0.99364		174.454	0.99372		174.318	0.99124		174.393	0.99124
	173.554	0.9928		173.434	0.9923		173.441	0.99084		173.532	0.99206		173.524	0.99358
	172.391	0.99264		172.224	0.99236		172.428	0.9923		172.549	0.99102		172.323	0.99284
	171.438	0.99272		171.454	0.99344		171.522	0.99198		171.537	0.99134		171.159	0.99242
	170.38	0.99214		170.471	0.99178		170.305	0.99232		170.532	0.99064		170.388	0.99332
	169.466	0.99156		169.504	0.99286		169.519	0.99228		169.375	0.99144		169.383	0.99298
	168.317	0.9923		168.483	0.99308		168.34	0.99148		168.393	0.9911		168.415	0.99214
	167.327	0.99194		167.169	0.99222		167.365	0.9919		167.41	0.9914		167.493	0.99264
	166.556	0.99062		166.42	0.99258		166.405	0.9916		166.42	0.99088		166.488	0.99176
	165.544	0.99068		165.377	0.99246		165.393	0.99334		165.423	0.9908		165.498	0.99284
	164.418	0.99108		164.335	0.99052		164.44	0.99088		164.448	0.99064		164.471	0.99344
	163.458	0.99212		163.413	0.99112		163.322	0.99206		163.428	0.992		163.465	0.99114
	162.453	0.992		162.438	0.99122		162.521	0.99206		162.453	0.99016		162.543	0.99246
	161.334	0.9917		161.493	0.99176		161.342	0.9915		161.523	0.99248		161.417	0.99086
	160.329	0.99236		160.548	0.99252		160.367	0.99124		160.473	0.9896		160.382	0.99198
	159.407	0.99048		159.513	0.99228		159.392	0.99098		159.52	0.9907		159.4	0.99114
	158.425	0.99144		158.296	0.98996		158.387	0.991		158.523	0.99056		158.447	0.99116
	157.465	0.9921		157.397	0.99054		157.45	0.99048		157.336	0.98954		157.616	0.99254
	156.43	0.99096		156.195	0.99166		156.482	0.99118		156.535	0.99098		156.43	0.99156
	155.417	0.991		155.538	0.99278		155.477	0.9912		155.334	0.98888		155.47	0.99196
	154.472	0.99058		154.397	0.99112		154.45	0.9902		154.533	0.98922		154.51	0.99178
	153.49	0.9905		153.497	0.99178		153.528	0.9919		153.354	0.98998		153.293	0.991
	152.568	0.99014		152.469	0.99162		152.326	0.99094		152.364	0.9895		152.318	0.99126
	151.359	0.99088		151.502	0.9929		151.389	0.9916		151.427	0.98958		151.17	0.99226
	150.452	0.98982		150.18	0.99134		150.384	0.99094		150.437	0.99024		150.406	0.9912
	149.416	0.98992		149.356	0.99232		149.424	0.99098		149.416	0.98974		149.454	0.99118
	148.494	0.9896		148.388	0.99302		148.502	0.99046		148.404	0.98906		148.479	0.99196
	147.149	0.98982		147.421	0.99056		147.467	0.99036		147.436	0.98988		147.451	0.99124
	146.499	0.99048		146.424	0.99084		146.545	0.99		146.393	0.99074		146.288	0.9921
	145.517	0.98994		145.456	0.99018		145.35	0.99012		145.494	0.98862		145.471	0.9907
	144.368	0.98974		144.496	0.99176		144.383	0.98988		144.444	0.98924		144.481	0.99086
	143.37	0.98942		143.469	0.99028		143.401	0.98822		143.529	0.989		143.378	0.99168
	142.403	0.99004		142.516	0.99012		142.38	0.99172		142.297	0.98794		142.373	0.98982
	141.61	0.98974		141.338	0.99126		141.458	0.99034		141.534	0.98948		141.36	0.98974
	140.416	0.98868		140.521	0.98978		140.476	0.98982		140.446	0.98886		140.446	0.99086
	139.448	0.98914		139.342	0.9897		139.456	0.99064		139.471	0.9876		139.456	0.99112
	138.435	0.98844		138.632	0.98922		138.504	0.99064		138.511	0.99022		138.443	0.99128
	137.491	0.99054		137.415	0.98992		137.34	0.99094		137.544	0.98876		137.355	0.99162
	136.267	0.98828		136.471	0.99072		136.335	0.99004		136.546	0.98852		136.508	0.98948
	135.337	0.98832		135.45	0.99024		135.382	0.99076		135.375	0.98844		135.481	0.99066
	134.143	0.98844		134.483	0.99002		134.4	0.98958		134.4	0.9877		134.362	0.99126
	133.244	0.98908		133.516	0.9896		133.425	0.98958		133.395	0.98752		133.349	0.98814
	132.442	0.98868		132.178	0.98866		132.488	0.9894		132.397	0.98726		132.405	0.99076
	131.392	0.9898		131.604	0.98834		131.551	0.99018		131.46	0.98804		131.407	0.99074
	130.221	0.9879		130.387	0.98912		130.432	0.98884		130.493	0.98782		130.455	0.99034
	129.427	0.98956		129.427	0.98936		129.488	0.99042		129.435	0.9874		129.45	0.99014
	128.248	0.98818		128.414	0.9871		128.452	0.98932		128.437	0.98858		128.452	0.98878
	127.273	0.98832		127.44	0.98972		127.462	0.98976		127.477	0.9879		127.485	0.9904
	126.329	0.98758		126.465	0.98878		126.51	0.98832		126.465	0.98876		126.502	0.98904
	125.482	0.9878		125.346	0.9879		125.512	0.98896		125.308	0.98598		125.52	0.98928
	124.099	0.98786		124.492	0.98844		124.364	0.98886		124.492	0.98584		124.553	0.98916
	123.374	0.98738		123.487	0.98872		123.359	0.98834		123.525	0.98672		123.54	0.98956
	122.248	0.98686		122.323	0.98762		122.437	0.98844		122.369	0.98616		122.353	0.99032
	121.635	0.9857		121.583	0.98798		121.379	0.98834		121.416	0.98706		121.348	0.98928
	119.98	0.98762		120.358	0.98834		120.389	0.98916		120.366	0.98642		120.373	0.9882
	119.512	0.98808		119.414	0.9863		119.444	0.98924		119.353	0.98562		119.406	0.98862
	118.537	0.98674		118.28	0.9879		118.431	0.98828		118.371	0.98558		118.439	0.98838
	117.222	0.98614		117.532	0.98782		117.411	0.98808		117.388	0.98416		117.456	0.98886
	116.398	0.98682		116.534	0.98862		116.565	0.98736		116.345	0.9853		116.421	0.98728
	115.408	0.98658		115.522	0.9868		115.544	0.9876		115.401	0.98632		115.401	0.98834
	114.441	0.98598		114.426	0.9876		114.433	0.98764		114.229	0.98496		114.471	0.9866
	112.997	0.98754		113.496	0.98742		113.428	0.9861		113.451	0.98676		113.481	0.98864
	112.393	0.98486		112.468	0.98766		112.453	0.98722		112.514	0.98354		112.28	0.98918
	111.546	0.98656		111.524	0.98676		111.478	0.98698		111.206	0.98532		111.569	0.98822
	110.368	0.98652		110.352	0.9871		110.496	0.9868		110.541	0.98438		110.299	0.98734
	109.393	0.9856		109.347	0.98654		109.34	0.98776		109.181	0.98464		109.415	0.98882
	108.357	0.98514		108.576	0.98574		108.516	0.98696		108.584	0.98522		108.342	0.98724
	107.42	0.98512		107.178	0.98638		107.526	0.98592		107.345	0.9833		107.39	0.98832
	106.415	0.98472		106.453	0.9863		106.355	0.98658		106.4	0.98318		106.415	0.98734
	105.402	0.98578		105.44	0.98386		105.591	0.98726		105.236	0.98464		105.455	0.98822
	104.601	0.98566		104.511	0.98666		104.367	0.986		104.412	0.98288		104.488	0.98822
	103.543	0.9846		103.505	0.9847		103.332	0.98536		103.453	0.9829		103.468	0.98702
	102.576	0.98586		102.485	0.98572		102.546	0.98572		102.455	0.9832		102.531	0.98826
	101.457	0.98626		101.533	0.98536		101.352	0.98478		101.488	0.98442		101.329	0.98696
	100.475	0.98338		100.377	0.98526		100.414	0.98622		100.467	0.98356		100.573	0.98754
	99.4849	0.98428		99.5152	0.98512		99.3942	0.98586		99.5076	0.98188		99.3413	0.98656
	98.4798	0.9841		98.4496	0.98516		98.2682	0.9853		98.5327	0.98064		98.4193	0.9863
	97.52	0.98414		97.52	0.98464		97.4293	0.9845		97.3991	0.98256		97.4218	0.98548
	96.3184	0.98496		96.4544	0.98412		96.4695	0.98358		96.3864	0.98452		96.4318	0.9862
	95.1923	0.98504		95.4342	0.98512		95.5022	0.98566		95.3964	0.98226		95.5324	0.9856
	94.5575	0.98358		94.4668	0.98414		94.482	0.98476		94.4291	0.98094		94.4744	0.98568
	93.3786	0.98356		93.4919	0.9829		93.439	0.98516		93.4239	0.98096		93.2577	0.98556
	92.3961	0.98248		92.3432	0.98282		92.3357	0.98306		92.4339	0.97992		92.5095	0.9857
	91.391	0.9827		91.3834	0.98458		91.527	0.98536		91.4666	0.98118		91.323	0.98532
	90.401	0.98202		90.5673	0.98328		90.5143	0.98464		90.4841	0.98046		90.4161	0.98622
	89.4488	0.9822		89.5243	0.98238		89.5017	0.98374		89.5017	0.9806		89.3656	0.986
	88.4436	0.98296		88.4059	0.98412		88.3378	0.98348		88.557	0.98086		88.4361	0.98542
	87.3327	0.98316		87.4385	0.98322		87.1891	0.98278		87.5367	0.9804		87.4158	0.98572
	86.5089	0.98104		86.4787	0.98268		86.3805	0.98276		86.3729	0.97834		86.4787	0.9846
	85.3376	0.98118		85.5038	0.98068		85.3829	0.98324		85.4812	0.98018		85.4056	0.98564
	84.4911	0.98308		84.3702	0.98274		84.4231	0.98122		84.3929	0.97828		84.5289	0.98406
	83.3575	0.9798		83.3878	0.98226		83.3575	0.98192		83.4709	0.97926		83.5162	0.98474
	82.36	0.98106		82.5262	0.98152		82.6094	0.98356		82.496	0.97896		82.3675	0.98484
	81.37	0.98042		81.5362	0.9804		81.4229	0.9819		81.4758	0.9775		81.3624	0.98448
	80.3724	0.9807		80.4253	0.98026		80.5009	0.981		80.3648	0.97794		80.5538	0.98446
	79.3975	0.97978		79.4428	0.98104		79.4806	0.98194		79.3446	0.97764		79.4504	0.98466
	78.4755	0.97902		78.4604	0.97958		78.4906	0.98202		78.3773	0.97758		78.4453	0.98414
	77.4704	0.98024		77.4553	0.97978		77.5157	0.98104		77.3948	0.97706		77.493	0.98496
	76.4426	0.97914		76.4577	0.97838		76.503	0.98058		76.5937	0.97668		76.5257	0.9848
	75.5055	0.97932		75.4601	0.97916		75.4148	0.9811		75.4677	0.9774		75.3316	0.9843
	74.3341	0.9796		74.5381	0.97726		74.591	0.9807		74.4474	0.97474		74.319	0.98356
	73.1853	0.97916		73.3214	0.97892		73.3365	0.98038		73.465	0.97648		73.397	0.98314
	72.2256	0.97904		72.1727	0.9781		72.3314	0.98072		72.5052	0.97688		72.4145	0.98212
	71.1449	0.97802		71.1826	0.97816		71.3716	0.98064		71.5152	0.97504		71.4094	0.98376
	70.1775	0.97814		70.374	0.97918		70.5856	0.98222		70.1473	0.97576		70.4269	0.9827
	69.4067	0.9777		69.4142	0.977		69.5276	0.97808		69.3462	0.97508		69.4369	0.98192
	68.2428	0.97644		68.3562	0.9779		68.4318	0.97732		68.4016	0.97472		68.4771	0.98266
	67.2226	0.97678		67.4266	0.97668		67.4115	0.97872		67.608	0.97354		67.5249	0.98026
	66.5878	0.97636		66.482	0.97602		66.4291	0.97906		66.482	0.97354		66.3233	0.9829
	65.6507	0.97726		65.4844	0.97472		65.4315	0.97794		65.4315	0.97228		65.5524	0.98194
	64.2223	0.97538		64.4869	0.97458		64.502	0.97718		64.5095	0.97262		64.3659	0.98114
	63.2474	0.97638		63.5044	0.97358		63.5195	0.97852		63.5497	0.97244		63.4061	0.98028
	62.3557	0.97652		62.3406	0.97428		62.5597	0.97674		62.5144	0.97002		62.4615	0.98156
	61.4866	0.97704		61.343	0.9748		61.343	0.97704		61.4034	0.97072		61.4261	0.98022
	60.5192	0.97484		60.3757	0.97286		60.3076	0.97572		60.3757	0.97036		60.4134	0.98036
	59.5217	0.97562		59.3932	0.97366		59.5519	0.97536		59.363	0.97052		59.5368	0.98004
	58.4939	0.97454		58.4939	0.97214		58.3578	0.97596		58.3881	0.97062		58.509	0.98014
	57.3074	0.97266		57.6097	0.97096		57.6172	0.97658		57.4585	0.96976		57.4812	0.97916
	56.1587	0.97356		56.4156	0.9717		56.4156	0.97428		56.3702	0.9689		56.5214	0.9798
	55.4407	0.97498		55.4105	0.97102		55.5238	0.97512		55.5012	0.9683		55.2518	0.98066
	54.1937	0.97194		54.1182	0.9708		54.7001	0.97348		54.2693	0.96832		54.36	0.97854
	53.3398	0.97238		53.831	0.96882		53.4834	0.9736		53.4834	0.96868		53.438	0.97996
	52.3951	0.972		52.5311	0.9695		52.4782	0.97218		52.516	0.96694		52.4102	0.97848
	51.39	0.9708		51.3749	0.9678		51.4806	0.97276		51.3522	0.96664		51.4882	0.97832
	50.3697	0.9715		50.5662	0.96742		50.4831	0.97246		50.5284	0.96686		50.3924	0.9781
	49.4779	0.97068		49.1228	0.96714		49.5157	0.97202		49.3873	0.96598		49.4326	0.97812
	48.4804	0.97064		48.3066	0.96634		48.3443	0.97224		48.4124	0.96498		48.3972	0.97786
	47.4904	0.97014		47.5055	0.96572		47.4072	0.97206		47.5433	0.96628		47.4828	0.9776
	46.4475	0.97032		46.1149	0.9642		46.4701	0.97152		46.4701	0.96464		46.3794	0.97772
	45.4423	0.96982		45.4272	0.96406		45.5028	0.96988		45.4877	0.96222		45.4952	0.9789
	44.2407	0.96886		44.4221	0.9627		44.5203	0.97052		44.5203	0.9627		44.5052	0.97692
	43.4774	0.96926		43.3489	0.96352		43.5454	0.96886		43.5454	0.96118		43.4019	0.97638
	42.3211	0.96738		42.5252	0.96236		42.5025	0.96748		42.3967	0.96218		42.3514	0.97612
	41.4672	0.9667		41.3614	0.96146		41.3538	0.96674		41.4067	0.96116		41.452	0.97526
	40.4772	0.96588		40.462	0.9597		40.4091	0.96668		40.4469	0.95962		40.462	0.97556
	39.5174	0.96626		39.4342	0.95894		39.3889	0.9656		39.4418	0.96086		39.1017	0.97454
	38.5954	0.96538		38.0512	0.95722		38.5349	0.96548		38.4367	0.95954		38.5349	0.97488
	37.3484	0.9644		37.4542	0.9575		37.4315	0.96442		37.4315	0.95874		37.5071	0.97378
	36.3659	0.9648		36.4415	0.95564		36.4566	0.9643		36.4642	0.9568		36.57	0.97416
	35.3759	0.96414		35.4213	0.95622		35.4817	0.96258		35.4969	0.95622		35.5498	0.97386
	34.3935	0.96332		34.401	0.95438		34.4842	0.96364		34.522	0.95548		34.3859	0.9733
	33.4564	0.96254		33.3506	0.95344		33.3732	0.96244		33.5244	0.9546		33.4035	0.97312
	32.4588	0.96266		32.1867	0.95282		32.5344	0.9617		32.353	0.95348		32.2623	0.97218
	31.4688	0.96126		31.4083	0.95134		31.4008	0.96002		31.3328	0.95326		31.499	0.97294
	30.4486	0.96038		30.509	0.95156		30.2067	0.95896		30.4108	0.95184		30.4637	0.97156
	29.4888	0.9592		29.4132	0.94938		29.451	0.95826		29.4283	0.95064		29.4736	0.9725
	28.4912	0.9598		28.5592	0.94824		28.4685	0.95602		28.4005	0.95128		28.4912	0.97084
	27.4936	0.95828		27.5843	0.94742		27.4936	0.95632		27.4483	0.9485		27.5163	0.97138
	26.4961	0.95784		26.2844	0.94606		26.5338	0.9572		26.4507	0.94838		26.3147	0.96874
	25.5438	0.95568		25.4985	0.94468		25.1433	0.95372		25.4909	0.94894		25.3398	0.9698
	24.5463	0.9554		24.5312	0.94302		24.5538	0.95164		24.5009	0.94666		24.1533	0.9697
	23.5865	0.95502		23.3069	0.94082		23.3673	0.95334		23.5185	0.94578		23.3749	0.9689
	22.1959	0.95246		22.5511	0.9388		22.5058	0.95006		22.4907	0.94518		22.3471	0.967
	21.3571	0.9524		21.5233	0.93744		21.5913	0.94986		21.3495	0.94302		21.3949	0.96798
	20.4351	0.95138		20.3746	0.93692		20.4124	0.94832		20.5031	0.94234		20.3822	0.96668
	19.4073	0.95154		19.3468	0.93574		19.4828	0.94752		19.3846	0.94224		19.4299	0.96538
	18.4777	0.94934		18.387	0.93352		18.4399	0.94544		18.3644	0.9393		18.4248	0.96628
	17.4348	0.94692		17.533	0.93246		17.4726	0.94444		17.3365	0.9395		17.5104	0.9655
	16.4372	0.94554		16.4297	0.92912		16.4826	0.94354		16.3843	0.9372		16.4523	0.96486
	15.4548	0.94562		15.5832	0.9282		15.485	0.94108		15.3943	0.93712		15.2961	0.96598
	14.3287	0.94346		14.5101	0.9264		14.5403	0.93822		14.3968	0.93546		14.3136	0.96416
	13.5125	0.94296		13.4445	0.9249		13.3992	0.93694		13.4143	0.93456		13.3841	0.96372
	12.326	0.94002		12.4847	0.92258		12.3865	0.93498		12.4394	0.93314		12.3714	0.96358
	11.3814	0.94092		11.4645	0.9199		11.404	0.9331		11.5174	0.93252		11.3738	0.96208
	10.414	0.93726		10.1646	0.91736		10.4443	0.93296		10.4518	0.92906		10.3762	0.96262
	9.59783	0.93722		9.34844	0.91426		9.49203	0.92894		9.45424	0.93054		9.4089	0.96102
	8.41888	0.93356		8.60782	0.9141		8.44911	0.92646		8.47934	0.9294		8.42644	0.96114
	7.42132	0.93328		7.38353	0.91116		7.48177	0.92558		7.17948	0.92654		7.4062	0.95994
	6.42375	0.93216		6.3784	0.90748		6.52199	0.92244		6.49932	0.92508		6.40107	0.95798
	5.46396	0.929		5.4035	0.90534		5.53198	0.9198		5.50931	0.92406		5.49419	0.95986
	4.45128	0.9273		4.42105	0.9019		4.36059	0.91806		4.34547	0.92234		4.44372	0.95742
	3.30256	0.92584		3.44615	0.89918		3.38569	0.91526		3.55195	0.92172		3.46126	0.95622
	2.33522	0.92264		2.47125	0.89726		2.44102	0.91186		2.38812	0.91968		2.48637	0.95626
	1.33009	0.91916		1.4888	0.89314		1.44345	0.9092		1.36032	0.9185		1.45857	0.95494
	0.45344	0.91852		0.47611	0.89014		0.50634	0.90454		0.41565	0.91608		0.49878	0.95448
	-0.63482	0.91472		-0.47611	0.8874		-0.49878	0.90332		-0.39298	0.91398		-0.5139	0.95416
	-1.55681	0.91046		-1.51147	0.88444		-1.50391	0.89756		-1.57193	0.9115		-1.4888	0.95366
	-2.49392	0.9081		-2.45614	0.87994		-2.49392	0.89366		-2.57706	0.90976		-2.6224	0.95308
	-3.69554	0.9053		-3.66531	0.87508		-3.6502	0.89044		-3.52172	0.9097		-3.46882	0.95092
	-4.60998	0.9027		-4.6251	0.87058		-4.66288	0.88522		-4.53441	0.9064		-4.6251	0.95038
	-5.49419	0.89878		-5.64534	0.86604		-5.60755	0.88056		-5.60755	0.9042		-5.66045	0.9497
	-6.63535	0.8946		-6.54466	0.86176		-6.58245	0.8764		-6.43886	0.90274		-6.62024	0.94722
	-7.58002	0.89068		-7.80674	0.85628		-7.52712	0.87114		-7.48177	0.9016		-7.74628	0.94708
	-8.53224	0.88622		-8.56247	0.85156		-8.57003	0.86666		-8.47934	0.89922		-8.5398	0.9455
	-9.49203	0.8815		-9.48447	0.8457		-9.53737	0.8615		-9.43157	0.89644		-9.50714	0.94454
	-10.4216	0.87628		-10.5727	0.83978		-10.5198	0.85562		-10.4972	0.89542		-10.5727	0.94348
	-11.4645	0.87112		-11.6988	0.83412		-11.5325	0.85012		-11.6232	0.89092		-11.5627	0.94298
	-12.651	0.86542		-12.8626	0.82576		-12.6586	0.84272		-12.6208	0.88772		-12.4847	0.94112
	-13.6712	0.85946		-13.5352	0.8211		-13.6637	0.83628		-13.6108	0.8838		-13.5806	0.93964
	-14.6461	0.85218		-14.4572	0.8138		-14.8124	0.82862		-14.6235	0.88194		-14.5403	0.93806
	-15.6059	0.84668		-15.5001	0.80462		-15.6286	0.81976		-15.4094	0.87916		-15.5304	0.93782
	-16.5884	0.83808		-16.4675	0.79624		-16.6413	0.81166		-16.5582	0.87468		-16.5355	0.9359
	-17.7447	0.8301		-17.465	0.78516		-17.4877	0.8065		-17.6011	0.871		-17.5406	0.93354
	-18.576	0.82242		-18.6062	0.77296		-18.6364	0.79548		-18.5835	0.86692		-18.4777	0.93098
	-19.5433	0.81194		-19.6189	0.76302		-19.5735	0.78508		-19.5206	0.86372		-19.4904	0.9325
	-20.5031	0.79928		-20.6542	0.74792		-20.6164	0.77428		-20.5182	0.85878		-20.4653	0.93014
	-21.7123	0.78416		-21.6367	0.7324		-21.5762	0.76266		-21.6896	0.85252		-21.4855	0.92838
	-22.6645	0.77392		-22.6494	0.71428		-22.5511	0.75168		-22.468	0.84892		-22.6116	0.92776
	-23.6545	0.75688		-23.5638	0.69266		-23.5185	0.73732		-23.6847	0.84232		-23.6469	0.92496
	-24.6672	0.73442		-24.5538	0.66748		-24.5085	0.723		-24.6521	0.83704		-24.6823	0.92234
	-25.5967	0.71732		-25.5363	0.63596		-25.4909	0.71016		-25.6194	0.8293		-25.8612	0.92008
	-26.5792	0.68656		-26.5263	0.60192		-26.5943	0.68888		-26.6623	0.82046		-26.6094	0.9176
	-27.5617	0.6595		-27.539	0.55552		-27.5239	0.66386		-27.7959	0.81338		-27.607	0.91704
	-28.5592	0.631		-28.4988	0.5044		-28.5592	0.64018		-28.6121	0.80524		-28.6197	0.91492
	-29.519	0.59954		-29.6626	0.44368		-29.5341	0.59784		-29.5492	0.79604		-29.6399	0.91108
	-30.5392	0.56742		-30.8642	0.36912		-30.4712	0.55916		-30.5392	0.78774		-30.7282	0.90824
	-31.4764	0.53066		-31.6728	0.29324		-31.6199	0.4662		-31.567	0.77216		-31.6048	0.90614
	-32.6477	0.48804		-32.6251	0.20008		-32.6251	0.3706		-32.5797	0.75914		-32.5344	0.903
	-33.8645	0.41072		-33.4337	0.09974		-33.6151	0.29648		-33.5546	0.73886		-33.7587	0.89834
	-34.6051	0.3763		-34.794	-0.01942		-34.5824	0.18974		-34.5371	0.71652		-34.8091	0.89598
	-35.5649	0.31798		-35.6102	-0.0728		-35.5422	0.1182		-35.5422	0.6838		-35.4137	0.89188
	-36.5624	0.24198		-36.5624	-0.14608		-36.5776	0.06104		-36.4491	0.6565		-36.57	0.88804
	-37.5222	0.13948		-37.5751	-0.19496		-37.5071	0.00478		-37.4769	0.62956		-37.5147	0.88292
	-38.8901	-0.01968		-38.5651	-0.24362		-38.5047	-0.0492		-38.6936	0.57974		-38.4593	0.87926
	-39.661	-0.07248		-39.5174	-0.28256		-39.5325	-0.0928		-39.6156	0.54544		-39.4418	0.8729
	-40.5981	-0.1466		-40.5376	-0.31738		-40.4696	-0.14936		-40.5981	0.45984		-40.4318	0.86696
	-41.641	-0.22792		-41.5352	-0.35138		-41.5956	-0.19232		-41.5427	0.34448		-41.6183	0.85854
	-42.8275	-0.2969		-42.6763	-0.38722		-42.5479	-0.2347		-42.5403	0.20584		-42.6083	0.85236
	-43.5757	-0.37008		-43.485	-0.4175		-43.621	-0.26324		-43.5832	0.05816		-43.6286	0.84208
	-44.5883	-0.40698		-44.4826	-0.44248		-44.4145	-0.28478		-44.5203	-0.02978		-44.4145	0.83118
	-45.5481	-0.44294		-45.4726	-0.46566		-45.5103	-0.30726		-45.465	-0.14826		-45.5935	0.80574
	-46.5155	-0.47718		-46.4097	-0.4906		-46.7044	-0.33202		-46.4399	-0.24676		-46.5457	0.78102
	-47.4979	-0.49344		-47.8153	-0.52138		-47.5433	-0.34964		-47.4375	-0.29506		-47.5735	0.73874
	-48.5257	-0.513		-48.367	-0.5421		-48.6542	-0.36846		-48.8356	-0.37428		-48.5635	0.6895
	-49.7273	-0.5292		-49.614	-0.56584		-49.4704	-0.38346		-49.8256	-0.4105		-49.5006	0.62144
	-50.6418	-0.53962		-50.6116	-0.57992		-50.5209	-0.39726		-50.6116	-0.44324		-50.672	0.52952
	-51.851	-0.55318		-51.5864	-0.59658		-51.5109	-0.414		-51.6016	-0.48056		-51.4731	0.4754
	-52.6596	-0.5593		-52.5538	-0.61164		-52.4782	-0.43422		-52.5613	-0.52156		-52.448	0.42516
	-53.6194	-0.5675		-53.5589	-0.62748		-53.642	-0.45144		-53.5891	-0.5452		-53.6572	0.36296
	-54.617	-0.57716		-54.5263	-0.64572		-54.4431	-0.46424		-54.5641	-0.5732		-54.6774	0.30528
	-55.6145	-0.5861		-55.486	-0.65646		-55.6599	-0.48438		-55.5465	-0.59268		-55.4407	0.24336
	-56.5365	-0.59332		-56.8615	-0.67112		-56.597	-0.4969		-56.4987	-0.61984		-56.6196	0.2002
	-57.5568	-0.60264		-57.6474	-0.68198		-57.4434	-0.50996		-57.4585	-0.63676		-57.5643	0.15286
	-58.4863	-0.60992		-58.6375	-0.69058		-58.577	-0.52428		-58.6526	-0.64858		-58.5543	0.1091
	-59.5368	-0.61652		-59.3856	-0.69788		-59.6048	-0.53696		-59.4083	-0.65942		-59.5519	0.00834
	-60.4815	-0.62526		-60.5948	-0.7047		-60.4059	-0.54944		-60.5495	-0.67348		-60.5419	-0.05206
	-61.5168	-0.63194		-61.5773	-0.71396		-61.5244	-0.5624		-61.5848	-0.68106		-61.4941	-0.12594
	-62.4464	-0.63576		-62.6051	-0.72394		-62.5219	-0.5719		-62.5597	-0.6897		-62.5144	-0.20096
	-63.6253	-0.64816		-63.6102	-0.731		-63.4893	-0.58482		-63.5346	-0.69516		-63.6707	-0.26388
	-64.6909	-0.65358		-64.3886	-0.73728		-64.502	-0.59548		-64.5171	-0.70496		-64.4642	-0.33784
	-65.6507	-0.66326		-65.56	-0.74418		-65.7187	-0.61296		-65.492	-0.71152		-65.6582	-0.39518
	-66.943	-0.67216		-66.55	-0.75186		-66.4895	-0.62262		-66.482	-0.7164		-66.6256	-0.45152
	-67.5022	-0.67804		-67.5098	-0.7588		-67.4796	-0.63504		-67.6534	-0.7245		-67.54	-0.5287
	-68.6056	-0.68502		-68.6509	-0.7636		-68.4696	-0.64508		-68.6434	-0.7328		-68.5603	-0.5665
	-69.4898	-0.69314		-69.4218	-0.77158		-69.6485	-0.66202		-69.6258	-0.73924		-69.5352	-0.61794
	-70.835	-0.70228		-70.6158	-0.77966		-70.6158	-0.6724		-70.5932	-0.74726		-70.5554	-0.65528
	-71.4245	-0.7073		-71.5907	-0.78208		-71.6436	-0.6913		-71.5756	-0.75198		-71.4774	-0.68782
	-72.475	-0.71612		-72.5657	-0.79124		-72.5883	-0.70404		-72.5505	-0.75986		-72.6412	-0.71582
	-73.7673	-0.72714		-73.5405	-0.79448		-73.6161	-0.71928		-73.5103	-0.76316		-73.6237	-0.74596
	-74.6288	-0.73424		-74.5532	-0.80168		-74.6137	-0.735		-74.5306	-0.7739		-74.5986	-0.7597
	-76.1176	-0.74374		-75.5055	-0.8085		-75.5584	-0.75998		-75.4828	-0.7797		-75.4526	-0.78316
	-76.5332	-0.75126		-76.4955	-0.81322		-76.571	-0.77502		-76.5862	-0.78712		-76.5862	-0.80258
	-77.561	-0.76072		-77.6593	-0.81762		-77.5762	-0.78646		-77.5837	-0.7933		-77.5837	-0.81608
	-78.536	-0.77022		-78.6418	-0.82336		-78.5208	-0.79848		-78.5964	-0.79738		-78.5737	-0.83242
	-79.5562	-0.78006		-79.6469	-0.82842		-79.6922	-0.81202		-79.5789	-0.8044		-79.5033	-0.84224
	-80.72	-0.78884		-80.5613	-0.83584		-80.4857	-0.82314		-80.6898	-0.81362		-80.5235	-0.85306
	-81.5287	-0.7971		-81.574	-0.84206		-81.4984	-0.83544		-81.5362	-0.8201		-81.6949	-0.86484
	-82.4507	-0.80646		-82.6169	-0.84886		-82.6698	-0.84514		-82.5036	-0.82548		-82.4506	-0.87506
	-83.4407	-0.81346		-83.5767	-0.85888		-83.6749	-0.85528		-83.486	-0.8298		-83.5011	-0.88254
	-84.6499	-0.82152		-84.5592	-0.86462		-84.6423	-0.86526		-84.4911	-0.83366		-84.6347	-0.89038
	-85.6474	-0.82936		-85.5189	-0.86912		-85.6172	-0.86856		-85.5114	-0.83634		-85.6096	-0.89718
	-86.4636	-0.8384		-86.6752	-0.87456		-86.6299	-0.87722		-86.6223	-0.83988		-86.6072	-0.9009
	-87.8617	-0.84334		-87.4461	-0.87878		-87.5972	-0.88196		-87.6728	-0.84796		-87.5745	-0.90386
	-88.693	-0.85016		-88.6326	-0.88218		-88.6099	-0.88392		-88.5797	-0.84846		-88.6023	-0.90682
	-89.5546	-0.85596		-89.8266	-0.88718		-89.5168	-0.88994		-89.6075	-0.8503		-89.5546	-0.90862
	-90.6201	-0.86254		-90.6126	-0.89118		-90.5219	-0.89168		-90.5899	-0.8542		-90.4917	-0.9101
	-91.5346	-0.86758		-91.5799	-0.89634		-91.4968	-0.8964		-91.5044	-0.85664		-91.7009	-0.91178
	-92.5851	-0.87406		-92.5246	-0.89886		-92.4566	-0.89746		-92.6984	-0.86152		-92.4641	-0.91208
	-93.5524	-0.87932		-93.5297	-0.90244		-93.6809	-0.9014		-93.6658	-0.86598		-93.6733	-0.91362
	-94.5349	-0.88394		-94.4895	-0.90478		-94.6482	-0.90332		-94.4291	-0.86742		-94.6407	-0.91632
	-95.5929	-0.88908		-95.6685	-0.90876		-95.608	-0.90552		-95.6155	-0.86996		-95.6231	-0.91542
	-96.4922	-0.89174		-96.6585	-0.91222		-96.4166	-0.90644		-96.5905	-0.87478		-96.5149	-0.91738
	-97.4973	-0.89548		-97.4898	-0.91394		-97.6183	-0.9082		-97.5502	-0.87576		-97.5805	-0.91598
	-98.4344	-0.9011		-98.6461	-0.91698		-98.5629	-0.91134		-98.5176	-0.87658		-98.5705	-0.91944
	-99.7116	-0.90328		-99.8703	-0.91914		-99.5832	-0.91282		-99.568	-0.8792		-99.5303	-0.91988
	-100.482	-0.90464		-100.596	-0.92156		-100.558	-0.9145		-100.535	-0.88074		-100.55	-0.9191
	-101.654	-0.90858		-101.578	-0.92316		-101.541	-0.91604		-101.692	-0.88286		-101.488	-0.9196
	-102.704	-0.91236		-102.606	-0.925		-102.523	-0.91528		-102.478	-0.8837		-102.644	-0.92124
	-103.543	-0.91372		-103.573	-0.92634		-103.521	-0.91968		-103.468	-0.88324		-103.649	-0.92184
	-104.594	-0.91618		-104.526	-0.92738		-104.836	-0.92018		-104.601	-0.88752		-104.609	-0.92306
	-105.584	-0.9209		-105.47	-0.92792		-105.508	-0.92096		-105.425	-0.88646		-105.402	-0.92376
	-106.43	-0.92048		-106.392	-0.92892		-106.407	-0.9207		-106.4	-0.88812		-106.543	-0.92462
	-107.36	-0.92036		-107.526	-0.931		-107.556	-0.92148		-107.541	-0.88916		-107.564	-0.9246
	-108.735	-0.92358		-108.576	-0.93186		-108.516	-0.924		-108.493	-0.88924		-108.501	-0.92472
	-109.514	-0.926		-109.423	-0.93186		-109.597	-0.92602		-109.657	-0.89052		-109.461	-0.92418
	-110.473	-0.92916		-110.541	-0.93244		-110.549	-0.92572		-110.42	-0.8916		-110.647	-0.92724
	-111.69	-0.9293		-111.516	-0.93492		-111.516	-0.9278		-111.441	-0.8923		-111.622	-0.92804
	-113.035	-0.93046		-112.824	-0.93638		-112.453	-0.92808		-112.62	-0.8925		-112.657	-0.9296
	-113.685	-0.9316		-113.413	-0.93578		-113.504	-0.92976		-113.594	-0.89438		-113.579	-0.9292
	-114.668	-0.93206		-114.637	-0.93698		-114.464	-0.93014		-114.554	-0.89588		-114.585	-0.92898
	-115.635	-0.93328		-115.582	-0.9384		-115.665	-0.93072		-115.529	-0.89548		-115.552	-0.92984
	-116.655	-0.93376		-116.376	-0.93898		-116.625	-0.93326		-116.549	-0.8965		-116.504	-0.93042
	-117.638	-0.93572		-117.57	-0.93916		-117.638	-0.93256		-117.532	-0.89782		-117.517	-0.93042
	-118.575	-0.93668		-118.56	-0.94028		-118.567	-0.9343		-118.477	-0.89802		-118.499	-0.9314
	-119.625	-0.93564		-119.565	-0.93946		-119.792	-0.93506		-119.489	-0.89794		-119.671	-0.9309
	-120.668	-0.93762		-120.525	-0.94142		-120.525	-0.93578		-120.472	-0.89998		-120.472	-0.9326
	-121.62	-0.93854		-121.643	-0.9429		-121.552	-0.93702		-121.598	-0.90082		-121.643	-0.93316
	-122.558	-0.93794		-122.61	-0.94088		-122.497	-0.93642		-122.421	-0.90232		-122.61	-0.93418
	-123.57	-0.94032		-123.653	-0.94388		-123.48	-0.93722		-123.57	-0.90318		-123.616	-0.9342
	-124.538	-0.94174		-124.613	-0.94476		-124.689	-0.9375		-124.53	-0.90282		-124.825	-0.9344
	-125.55	-0.94142		-125.558	-0.94492		-125.633	-0.938		-125.535	-0.9032		-125.565	-0.93562
	-126.495	-0.94244		-126.759	-0.9461		-126.427	-0.94034		-126.495	-0.905		-126.646	-0.93544
	-127.477	-0.943		-127.545	-0.9473		-127.598	-0.94152		-127.628	-0.90504		-127.492	-0.9367
	-128.656	-0.94348		-128.513	-0.94582		-128.573	-0.94134		-128.641	-0.90508		-128.596	-0.93582
	-129.631	-0.94374		-129.472	-0.94722		-129.533	-0.9407		-129.457	-0.906		-129.624	-0.9369
	-130.599	-0.9428		-130.667	-0.94752		-130.538	-0.94276		-130.636	-0.90572		-130.591	-0.93692
	-131.626	-0.94522		-131.475	-0.94708		-131.536	-0.94256		-131.604	-0.90766		-131.551	-0.93982
	-132.624	-0.94658		-132.662	-0.94892		-132.465	-0.9433		-132.609	-0.90706		-132.526	-0.93862
	-133.591	-0.94694		-133.614	-0.94884		-133.644	-0.94294		-133.591	-0.90816		-133.553	-0.94024
	-134.596	-0.94766		-134.627	-0.94936		-134.611	-0.94478		-134.589	-0.9091		-134.506	-0.93828
	-135.579	-0.94798		-135.76	-0.951		-135.768	-0.9448		-135.556	-0.90902		-135.473	-0.93974
	-136.501	-0.94804		-136.531	-0.9519		-136.576	-0.94596		-136.546	-0.91156		-136.614	-0.93998
	-137.498	-0.94826		-137.506	-0.95212		-137.529	-0.94794		-137.536	-0.9114		-137.408	-0.94012
	-138.511	-0.94864		-138.564	-0.95182		-138.466	-0.94534		-138.481	-0.91164		-138.609	-0.941
	-139.463	-0.94988		-139.524	-0.95184		-139.705	-0.94606		-139.433	-0.91214		-139.622	-0.94116
	-140.453	-0.94998		-140.672	-0.95448		-140.461	-0.94874		-140.423	-0.91196		-140.597	-0.94358
	-141.662	-0.94846		-141.451	-0.9527		-141.474	-0.94808		-141.617	-0.9144		-141.587	-0.94378
	-142.441	-0.95214		-142.456	-0.95404		-142.494	-0.95036		-142.592	-0.9139		-142.532	-0.94184
	-143.469	-0.95072		-143.476	-0.95466		-143.476	-0.94906		-143.567	-0.9132		-143.499	-0.9427
	-144.572	-0.951		-144.564	-0.9548		-144.466	-0.9499		-144.512	-0.91666		-144.708	-0.9448
	-145.562	-0.95084		-145.555	-0.9542		-145.615	-0.94976		-145.524	-0.91548		-145.63	-0.94298
	-146.552	-0.9527		-146.522	-0.95494		-146.847	-0.95068		-146.673	-0.91626		-146.839	-0.94468
	-147.542	-0.95334		-147.519	-0.95688		-147.595	-0.95106		-147.451	-0.9173		-147.61	-0.94534
	-148.547	-0.95358		-148.487	-0.95766		-148.577	-0.95212		-148.479	-0.91594		-148.426	-0.94582
	-149.522	-0.95344		-149.658	-0.95782		-149.552	-0.952		-149.447	-0.91742		-149.56	-0.94658
	-150.489	-0.95574		-150.633	-0.9571		-150.52	-0.9532		-150.618	-0.91842		-150.535	-0.94628
	-151.736	-0.95412		-151.638	-0.9581		-151.532	-0.95242		-151.615	-0.91998		-151.691	-0.94474
	-152.492	-0.95566		-152.583	-0.95922		-152.515	-0.95452		-152.583	-0.91926		-152.515	-0.9469
	-153.664	-0.95562		-153.565	-0.95942		-153.437	-0.95378		-153.588	-0.92072		-153.452	-0.9456
	-154.691	-0.95492		-154.389	-0.95856		-154.608	-0.9549		-154.608	-0.92076		-154.518	-0.94694
	-155.462	-0.957		-155.568	-0.96014		-155.545	-0.95568		-155.545	-0.92166		-155.515	-0.94852
	-156.618	-0.95574		-156.558	-0.95918		-156.535	-0.95492		-156.543	-0.92178		-156.671	-0.94856
	-157.631	-0.95742		-157.51	-0.95934		-157.427	-0.95688		-157.45	-0.92144		-157.745	-0.94824
	-158.599	-0.95768		-158.651	-0.96122		-158.462	-0.95642		-158.462	-0.92198		-158.689	-0.94906
	-159.543	-0.95746		-159.672	-0.96102		-159.619	-0.95674		-159.709	-0.92296		-159.747	-0.94932
	-160.805	-0.95938		-160.518	-0.96032		-160.473	-0.95804		-160.669	-0.92524		-160.556	-0.95054
	-161.606	-0.95962		-161.448	-0.96188		-161.689	-0.95744		-161.682	-0.9254		-161.644	-0.95002
	-162.551	-0.95914		-162.634	-0.96198		-162.649	-0.9574		-162.468	-0.92378		-162.491	-0.94952
	-163.533	-0.95932		-163.647	-0.96276		-163.617	-0.9584		-163.435	-0.92642		-163.828	-0.95062
	-164.561	-0.95974		-164.659	-0.96348		-164.629	-0.95868		-164.599	-0.92648		-164.319	-0.9509
	-165.551	-0.95812		-165.642	-0.96386		-165.544	-0.95828		-165.393	-0.92694		-165.574	-0.95078
	-166.708	-0.96142		-166.617	-0.9638		-166.375	-0.96134		-166.609	-0.9272		-166.549	-0.9524
	-167.66	-0.96182		-167.577	-0.96556		-167.501	-0.95918		-167.562	-0.92682		-167.909	-0.9518
	-168.665	-0.961		-168.627	-0.9659		-168.521	-0.95964		-168.559	-0.9283		-168.544	-0.95194
	-169.617	-0.96278		-169.564	-0.96384		-169.549	-0.96126		-169.519	-0.92826		-169.693	-0.95274
	-170.479	-0.96132		-170.592	-0.9639		-170.532	-0.961		-170.569	-0.92944		-170.698	-0.95302
	-171.574	-0.9629		-171.552	-0.9669		-171.499	-0.9601		-171.559	-0.9285		-171.461	-0.95242
	-172.534	-0.96228		-172.67	-0.96542		-172.504	-0.96128		-172.716	-0.93038		-172.451	-0.95358
	-173.554	-0.96302		-173.486	-0.96634		-173.494	-0.96178		-173.517	-0.93174		-173.623	-0.95408
	-174.522	-0.96276		-174.643	-0.96604		-174.673	-0.96154		-174.681	-0.93098		-174.613	-0.95446
	-175.519	-0.96444		-175.671	-0.96634		-175.451	-0.96354		-175.519	-0.93274		-175.535	-0.95562
	-176.88	-0.96428		-176.653	-0.9672		-176.585	-0.96458		-176.653	-0.93214		-176.494	-0.95436
	-177.635	-0.96396		-177.598	-0.96596		-177.605	-0.96292		-177.492	-0.93136		-177.651	-0.9562
	-178.58	-0.96528		-178.505	-0.96624		-178.573	-0.96376		-178.437	-0.93314		-178.867	-0.9553
	-179.593	-0.96696		-179.578	-0.96792		-179.525	-0.96316		-179.661	-0.93348		-179.472	-0.95596
	-180.575	-0.96662		-180.522	-0.96756		-180.757	-0.96526		-180.605	-0.93344		-180.651	-0.95626
	-181.543	-0.9652		-181.52	-0.9689		-181.565	-0.9659		-181.633	-0.93424		-181.603	-0.9569
	-182.472	-0.96698		-182.525	-0.96704		-182.601	-0.96544		-182.54	-0.93476		-182.631	-0.95598
	-183.545	-0.96592		-183.689	-0.96962		-183.568	-0.9657		-183.56	-0.93518		-183.621	-0.9581
	-184.535	-0.9676		-184.482	-0.96792		-184.513	-0.9658		-184.528	-0.9363		-184.392	-0.95742
	-185.722	-0.96758		-185.631	-0.97076		-185.488	-0.96748		-185.563	-0.9375		-185.404	-0.95686
	-186.493	-0.96744		-186.871	-0.97014		-186.629	-0.9661		-186.553	-0.93824		-186.523	-0.95684
	-187.498	-0.96712		-187.452	-0.97034		-187.626	-0.96638		-187.536	-0.93708		-187.528	-0.95878
	-188.473	-0.96708		-188.624	-0.97078		-188.631	-0.9676		-188.518	-0.9375		-188.548	-0.95978
	-189.47	-0.96826		-189.584	-0.97188		-189.569	-0.96732		-189.493	-0.93902		-189.463	-0.95986
	-190.619	-0.96936		-190.596	-0.97144		-190.611	-0.96904		-190.604	-0.93708		-190.49	-0.95978
	-191.609	-0.96934		-191.458	-0.97086		-191.639	-0.96752		-191.639	-0.93908		-191.685	-0.95914
	-192.554	-0.96942		-192.433	-0.97198		-192.561	-0.96766		-192.599	-0.93954		-192.433	-0.96044
	-193.544	-0.97002		-193.854	-0.97188		-193.551	-0.9695		-193.619	-0.93904		-193.68	-0.96068
	-194.466	-0.9705		-194.579	-0.972		-194.549	-0.9691		-194.624	-0.93938		-194.67	-0.96096
	-195.728	-0.97212		-195.463	-0.97244		-195.516	-0.96908		-195.622	-0.94068		-195.478	-0.96166
	-196.446	-0.97066		-196.514	-0.9718		-196.68	-0.96804		-196.559	-0.94098		-196.514	-0.96028
	-197.61	-0.97128		-197.557	-0.97176		-197.632	-0.9706		-197.557	-0.94104		-197.768	-0.96146
	-198.569	-0.97148		-198.532	-0.97348		-198.668	-0.97038		-198.577	-0.94102		-198.494	-0.96184
	-199.574	-0.97316		-199.559	-0.97368		-199.627	-0.96892		-199.605	-0.94232		-199.514	-0.96182
	-200.564	-0.97214		-200.466	-0.97374		-200.625	-0.96976		-200.58	-0.94326		-200.489	-0.96182
	-201.539	-0.9716		-201.517	-0.9731		-201.63	-0.97016		-201.547	-0.94188		-201.615	-0.96286
	-202.484	-0.97174		-202.492	-0.9746		-202.62	-0.97028		-202.529	-0.9435		-202.665	-0.96376
	-203.474	-0.97314		-203.444	-0.97408		-203.61	-0.97212		-203.512	-0.94284		-203.482	-0.96426
	-204.608	-0.97212		-204.645	-0.97522		-204.585	-0.97218		-204.532	-0.94502		-204.653	-0.96416
	-205.62	-0.9733		-205.673	-0.976		-205.537	-0.97204		-205.507	-0.94424		-205.635	-0.96322
	-206.648	-0.97466		-206.497	-0.9756		-206.55	-0.97392		-206.497	-0.94422		-206.625	-0.96496
	-207.615	-0.97336		-207.615	-0.97524		-207.563	-0.97224		-207.683	-0.94582		-207.615	-0.96454
	-208.507	-0.97386		-208.553	-0.97626		-208.583	-0.97298		-208.704	-0.9456		-208.605	-0.96416
	-209.558	-0.97414		-209.633	-0.97574		-209.565	-0.9718		-209.837	-0.94624		-209.437	-0.96528
	-210.555	-0.97486		-210.48	-0.9769		-210.608	-0.97294		-210.631	-0.94768		-210.57	-0.965
	-211.515	-0.97428		-211.606	-0.97754		-211.568	-0.97378		-211.651	-0.94922		-211.568	-0.9649
	-212.513	-0.97606		-212.611	-0.97686		-212.475	-0.9742		-212.626	-0.94726		-212.543	-0.9666
	-213.654	-0.97512		-213.548	-0.9775		-213.676	-0.97392		-213.601	-0.95032		-213.488	-0.96638
	-214.651	-0.97596		-214.553	-0.97738		-214.47	-0.97406		-214.598	-0.9484		-214.515	-0.9675
	-215.528	-0.97562		-215.558	-0.97772		-215.634	-0.9761		-215.543	-0.94866		-215.49	-0.9666
	-216.813	-0.9759		-216.541	-0.97804		-216.654	-0.97488		-216.541	-0.95054		-216.488	-0.96622
	-217.546	-0.97764		-217.5	-0.97796		-217.629	-0.97294		-217.538	-0.9515		-217.47	-0.96738
	-218.543	-0.97538		-218.445	-0.97834		-218.611	-0.97366		-218.521	-0.9501		-218.475	-0.96774
	-219.496	-0.9779		-219.435	-0.9788		-219.564	-0.97562		-219.503	-0.95098		-219.624	-0.96716
	-220.697	-0.97774		-220.697	-0.97926		-220.78	-0.97522		-220.486	-0.95206		-220.637	-0.96806
	-221.483	-0.97678		-221.627	-0.9793		-221.589	-0.97566		-221.476	-0.95256		-221.619	-0.96818
	-222.67	-0.97776		-222.602	-0.97908		-222.534	-0.9763		-222.488	-0.9519		-222.541	-0.96772
	-223.652	-0.97712		-223.637	-0.97974		-223.493	-0.97514		-223.486	-0.95346		-223.524	-0.96892
	-224.846	-0.97794		-224.619	-0.97954		-224.499	-0.97456		-224.642	-0.95214		-224.582	-0.96954
	-225.64	-0.97856		-225.564	-0.97904		-225.526	-0.97636		-225.655	-0.95352		-225.579	-0.96918
	-226.562	-0.97852		-226.6	-0.9796		-226.516	-0.97744		-226.652	-0.95394		-226.531	-0.96972
	-227.567	-0.97906		-227.567	-0.9791		-227.491	-0.97478		-227.809	-0.95392		-227.567	-0.96962
	-228.519	-0.97926		-228.587	-0.97952		-228.459	-0.97676		-228.587	-0.95408		-228.474	-0.9706
	-229.532	-0.979		-229.547	-0.97934		-229.653	-0.97744		-229.577	-0.95456		-229.645	-0.9703
	-230.56	-0.97918		-230.552	-0.981		-230.522	-0.97662		-230.522	-0.95434		-230.635	-0.97026
	-231.482	-0.97988		-231.489	-0.98108		-231.64	-0.97724		-231.519	-0.95694		-231.64	-0.9707
	-232.698	-0.97962		-232.517	-0.98162		-232.562	-0.97674		-232.494	-0.95626		-232.577	-0.97182
	-233.938	-0.97954		-233.696	-0.98142		-233.62	-0.97668		-233.696	-0.95718		-233.605	-0.97226
	-234.716	-0.98022		-234.489	-0.98178		-234.603	-0.97732		-234.693	-0.95702		-234.648	-0.97174
	-235.827	-0.98002		-235.51	-0.98206		-235.517	-0.9766		-235.819	-0.95866		-235.623	-0.9718
	-236.424	-0.97996		-236.477	-0.98214		-236.575	-0.97788		-236.462	-0.95814		-236.613	-0.97288
	-237.452	-0.98142		-237.49	-0.9818		-237.573	-0.97864		-237.611	-0.95846		-237.641	-0.97278
	-238.601	-0.98132		-238.465	-0.9819		-238.555	-0.97796		-238.585	-0.95784		-238.601	-0.97266
	-239.507	-0.9819		-239.477	-0.98154		-239.568	-0.9773		-239.606	-0.95912		-239.538	-0.97346
	-240.535	-0.98196		-240.656	-0.98256		-240.497	-0.98		-240.581	-0.95946		-240.603	-0.97392
	-241.548	-0.98102		-241.631	-0.98332		-241.465	-0.97986		-241.563	-0.95996		-241.555	-0.97512
	-242.765	-0.98216		-242.561	-0.98392		-242.666	-0.98036		-242.629	-0.95936		-242.568	-0.97448
	-243.944	-0.98118		-243.536	-0.98462		-243.649	-0.97996		-243.52	-0.9599		-243.536	-0.97554
	-244.495	-0.98364		-244.594	-0.98384		-244.609	-0.98052		-244.503	-0.96132		-244.526	-0.97338
	-245.5	-0.98198		-245.561	-0.98324		-245.621	-0.98074		-245.448	-0.96184		-245.546	-0.97644
	-246.642	-0.98378		-246.528	-0.98344		-246.611	-0.98008		-246.642	-0.96136		-246.558	-0.97612
	-247.654	-0.98232		-247.473	-0.98338		-247.548	-0.98268		-247.654	-0.9631		-247.473	-0.97374
	-248.591	-0.9828		-248.486	-0.98478		-248.516	-0.98112		-248.637	-0.96346		-248.697	-0.97528
	-249.612	-0.98256		-249.627	-0.98508		-249.491	-0.98134		-249.574	-0.96346		-249.476	-0.97594
	-260.048	-0.9843		-260.101	-0.9848		-260.366	-0.98208		-260.184	-0.96506		-260.169	-0.9764
	-270.039	-0.9847		-270.304	-0.98644		-270.591	-0.98318		-270.213	-0.97014		-270.447	-0.98082
	-280.06	-0.98696		-280.287	-0.9876		-280.589	-0.98462		-280.264	-0.97246		-280.37	-0.9807
	-290.066	-0.98914		-290.346	-0.98956		-290.24	-0.9851		-290.27	-0.97552		-290.429	-0.98352
	-299.8	-0.9893		-300.034	-0.99084		-300.117	-0.98726		-299.944	-0.97838		-300.163	-0.98478
	-309.829	-0.9906		-309.881	-0.99154		-310.146	-0.98752		-310.017	-0.98112		-310.206	-0.98666
	-319.842	-0.99188		-319.902	-0.99092		-320.152	-0.98952		-320.001	-0.98428		-320.205	-0.9869
	-329.871	-0.99338		-329.931	-0.99214		-330.211	-0.99186		-330.052	-0.98492		-330.226	-0.9897
	-339.861	-0.9929		-339.929	-0.99346		-340.202	-0.99068		-340.05	-0.987		-340.179	-0.99078
	-349.89	-0.99384		-349.958	-0.99272		-350.223	-0.99282		-350.087	-0.98856		-350.215	-0.99228
	-359.79	-0.99462		-359.972	-0.99372		-360.251	-0.99202		-360.1	-0.98834		-360.168	-0.99276
	-369.758	-0.99376		-369.955	-0.99496		-370.25	-0.99366		-370.098	-0.99096		-370.287	-0.99384
	-379.779	-0.9958		-380.006	-0.99424		-380.286	-0.9937		-379.968	-0.992		-380.331	-0.99504
	-389.725	-0.99536		-390.065	-0.99518		-390.269	-0.99382		-389.838	-0.99214		-390.352	-0.9953
	-399.852	-0.99698		-400.071	-0.99686		-400.086	-0.99418		-399.882	-0.99344		-400.35	-0.99488
	-409.895	-0.9966		-410.099	-0.99598		-410.099	-0.99686		-409.858	-0.99332		-410.205	-0.99654
	-419.871	-0.99538		-420.166	-0.9971		-420.173	-0.99524		-419.924	-0.99334		-420.204	-0.99734
	-429.915	-0.99728		-429.945	-0.99732		-430.149	-0.99578		-429.907	-0.99466		-430.262	-0.99794
	-440.095	-0.99764		-440.011	-0.99738		-440.193	-0.99588		-439.996	-0.99738		-440.314	-0.99698
	-450.078	-0.998245		-450.1	-0.99756		-450.267	-0.998812		-450.002	-0.99578		-450.35	-0.99758
	-460.069	-0.9978		-460.152	-0.998353		-460.31	-0.9967		-460.016	-0.99698		-460.341	-0.99815
	-470.105	-1		-470.165	-0.998175		-470.309	-0.998418		-470.059	-0.9975		-470.43	-0.999337
	-480.096	-0.998566		-480.201	-0.998149		-480.337	-0.998108		-480.073	-0.998701		-480.458	-0.99866
	-489.981	-0.99768		-490.215	-1		-490.381	-0.99843		-490.086	-0.99742		-490.487	-1
	-500.002	-0.998149		-500.228	-0.998674		-500.372	-0.999143		-500.107	-1		-500.463	-0.998719
	-489.799	-0.9977		-490.177	-0.998775		-490.358	-0.998712		-490.049	-0.998732		-490.426	-0.999196
	-480.08	-0.998427		-480.156	-0.99734		-480.285	-0.998875		-480.073	-0.998671		-480.421	-0.9979
	-470.082	-0.998541		-470.195	-0.99788		-470.286	-1		-469.991	-0.99722		-470.422	-0.998539
	-460.076	-0.999634		-460.129	-0.998051		-460.227	-0.998953		-460.001	-0.998048		-460.416	-0.9994
	-450.146	-0.998297		-450.131	-0.998829		-450.221	-0.99682		-449.972	-0.998597		-450.388	-0.99955
	-439.989	-0.99732		-440.102	-0.998863		-440.367	-0.998217		-439.989	-0.99658		-440.336	-0.998564
	-429.975	-0.998296		-429.96	-0.999313		-430.293	-0.998702		-429.9	-0.99674		-430.225	-0.999817
	-419.992	-0.999345		-420.257	-0.9974		-420.204	-0.999108		-419.886	-0.99616		-420.189	-0.99792
	-409.903	-0.999883		-410.19	-0.998019		-410.228	-0.99686		-409.835	-0.9957		-410.198	-0.998138
	-399.852	-0.99778		-400.214	-0.9978		-400.184	-0.9978		-399.852	-0.99624		-400.396	-0.998372
	-389.929	-0.998955		-390.171	-0.99768		-390.148	-0.998684		-389.861	-0.99684		-390.367	-0.9973
	-379.84	-0.99804		-380.135	-0.998568		-380.142	-0.99684		-379.825	-0.99616		-380.369	-0.99782
	-369.857	-0.99606		-370.114	-0.99738		-370.114	-0.99672		-369.97	-0.99786		-370.287	-0.999681
	-359.866	-0.9966		-360.168	-0.99776		-360.161	-0.99748		-359.956	-0.9974		-360.319	-0.998609
	-350.011	-0.99782		-350.026	-0.99746		-350.139	-0.9962		-349.882	-0.99726		-350.26	-0.998318
	-340.005	-0.99622		-340.111	-0.99792		-340.164	-0.9957		-339.884	-0.998517		-340.232	-0.998092
	-330.037	-0.9965		-330.082	-0.99774		-330.105	-0.9966		-329.871	-0.99532		-330.264	-0.99778
	-319.933	-0.9952		-320.023	-0.99738		-320.114	-0.9968		-319.834	-0.9959		-320.167	-0.9971
	-309.987	-0.99734		-310.017	-0.99706		-310.237	-0.9966		-309.798	-0.99534		-310.206	-0.9968
	-299.906	-0.99588		-300.216	-0.9977		-300.253	-0.99636		-299.823	-0.99668		-300.178	-0.99734
	-290.217	-0.99594		-290.414	-0.99678		-290.512	-0.99608		-290.074	-0.99392		-290.467	-0.99586
	-280.174	-0.99652		-280.476	-0.99612		-280.483	-0.99684		-280.075	-0.9945		-280.393	-0.99562
	-270.16	-0.9964		-270.44	-0.99688		-270.44	-0.99588		-270.032	-0.9938		-270.553	-0.99636
	-260.184	-0.9948		-260.434	-0.9972		-260.388	-0.99562		-260.003	-0.9948		-260.562	-0.99622
	-250.148	-0.99578		-250.382	-0.9966		-250.413	-0.9942		-250.194	-0.99314		-250.519	-0.99518
	-249.392	-0.99526		-249.332	-0.99612		-249.491	-0.99546		-249.355	-0.99466		-249.362	-0.99556
	-248.486	-0.9953		-248.221	-0.99706		-248.486	-0.9949		-248.402	-0.9928		-248.38	-0.99566
	-247.39	-0.99362		-247.428	-0.99558		-247.307	-0.99536		-247.443	-0.99412		-247.208	-0.99552
	-246.438	-0.99456		-246.49	-0.99586		-246.324	-0.99568		-246.475	-0.99398		-246.37	-0.99594
	-245.523	-0.99522		-245.304	-0.99492		-245.516	-0.99524		-245.493	-0.99432		-245.417	-0.9955
	-244.465	-0.99498		-244.359	-0.99528		-244.503	-0.99484		-244.495	-0.99272		-244.435	-0.9971
	-243.475	-0.99428		-243.369	-0.99578		-243.513	-0.99506		-243.309	-0.99334		-243.46	-0.99504
	-242.289	-0.99408		-242.372	-0.99618		-242.53	-0.9948		-242.53	-0.99402		-242.289	-0.9961
	-241.435	-0.99502		-241.351	-0.9965		-241.306	-0.99488		-241.51	-0.99354		-241.306	-0.99488
	-240.384	-0.99406		-240.361	-0.99516		-240.49	-0.996		-240.354	-0.9914		-240.316	-0.99504
	-239.417	-0.99306		-239.402	-0.99502		-239.371	-0.99476		-239.379	-0.9931		-239.5	-0.9962
	-238.457	-0.99506		-238.404	-0.99568		-238.54	-0.99368		-238.366	-0.99364		-238.517	-0.9953
	-237.444	-0.9954		-237.406	-0.99582		-237.369	-0.99488		-237.384	-0.99258		-237.323	-0.99542
	-236.394	-0.99504		-236.469	-0.99444		-236.333	-0.99374		-236.175	-0.99264		-236.341	-0.996
	-235.487	-0.99414		-235.472	-0.99622		-235.374	-0.99446		-235.419	-0.99294		-235.389	-0.99572
	-234.482	-0.99536		-234.482	-0.99686		-234.353	-0.99474		-234.429	-0.99138		-234.384	-0.99574
	-233.514	-0.99432		-233.492	-0.9954		-233.386	-0.99416		-233.469	-0.99428		-233.348	-0.99664
	-232.336	-0.99414		-232.472	-0.99466		-232.381	-0.99356		-232.426	-0.99252		-232.381	-0.99434
	-231.346	-0.99328		-231.308	-0.99684		-231.368	-0.99398		-231.444	-0.99256		-231.194	-0.99452
	-230.34	-0.9944		-230.356	-0.99574		-230.424	-0.99388		-230.499	-0.9929		-230.439	-0.99478
	-229.396	-0.99298		-229.365	-0.99598		-229.441	-0.99384		-229.502	-0.9937		-229.441	-0.99604
	-228.406	-0.99466		-228.36	-0.99626		-228.474	-0.99432		-228.519	-0.99202		-228.542	-0.99484
	-227.438	-0.99474		-227.567	-0.99534		-227.37	-0.994		-227.393	-0.99324		-227.287	-0.99486
	-226.494	-0.99448		-226.38	-0.996		-226.35	-0.99288		-226.403	-0.99394		-226.531	-0.99464
	-225.496	-0.99342		-225.353	-0.99582		-225.307	-0.99472		-225.36	-0.99464		-225.345	-0.99368
	-224.529	-0.99438		-224.393	-0.995		-224.37	-0.99238		-224.393	-0.99316		-224.363	-0.99488
	-223.524	-0.99466		-223.456	-0.99466		-223.373	-0.99306		-223.388	-0.99274		-223.35	-0.99378
	-222.352	-0.994		-222.481	-0.99328		-222.549	-0.99518		-222.488	-0.9937		-222.352	-0.99614
	-221.544	-0.99446		-221.43	-0.9951		-221.392	-0.99446		-221.43	-0.9926		-221.597	-0.99406
	-220.395	-0.9937		-220.463	-0.9961		-220.402	-0.99498		-220.425	-0.99064		-220.561	-0.9957
	-219.367	-0.99392		-219.36	-0.99536		-219.428	-0.99284		-219.465	-0.99314		-219.36	-0.99582
	-218.4	-0.99456		-218.332	-0.9956		-218.46	-0.99406		-218.332	-0.99354		-218.453	-0.9963
	-217.44	-0.99426		-217.183	-0.99502		-217.463	-0.9928		-217.546	-0.99128		-217.455	-0.99596
	-216.442	-0.99346		-216.412	-0.9951		-216.435	-0.9937		-216.246	-0.99228		-216.48	-0.99594
	-215.211	-0.99326		-215.195	-0.99418		-215.498	-0.9924		-215.369	-0.99138		-215.46	-0.99358
	-214.417	-0.9937		-214.417	-0.99488		-214.485	-0.99422		-214.455	-0.99194		-214.553	-0.99404
	-213.268	-0.99358		-213.457	-0.99504		-213.503	-0.99452		-213.495	-0.99268		-213.518	-0.99372
	-212.497	-0.99368		-212.505	-0.99416		-212.354	-0.9943		-212.52	-0.99208		-212.528	-0.99406
	-211.515	-0.9934		-211.296	-0.99434		-211.364	-0.9939		-211.53	-0.99154		-211.341	-0.99434
	-210.457	-0.99352		-210.54	-0.99662		-210.397	-0.9921		-210.525	-0.99092		-210.54	-0.99398
	-209.505	-0.99358		-209.354	-0.9949		-209.414	-0.99398		-209.346	-0.9932		-209.558	-0.9941
	-208.273	-0.9925		-208.356	-0.99412		-208.379	-0.99274		-208.197	-0.99124		-208.326	-0.99482
	-207.358	-0.9931		-207.381	-0.99308		-207.434	-0.99414		-207.351	-0.99088		-207.6	-0.99338
	-206.542	-0.99298		-206.444	-0.99536		-206.467	-0.99268		-206.542	-0.99204		-206.414	-0.9938
	-205.409	-0.99388		-205.446	-0.99662		-205.462	-0.99366		-205.409	-0.99168		-205.514	-0.99398
	-204.434	-0.9934		-204.094	-0.99478		-204.464	-0.99436		-204.396	-0.9918		-204.6	-0.9942
	-203.398	-0.9927		-203.474	-0.99462		-203.512	-0.99196		-203.398	-0.99122		-203.519	-0.99392
	-202.401	-0.9926		-202.529	-0.99476		-202.522	-0.99232		-202.431	-0.99294		-202.454	-0.99362
	-201.532	-0.99346		-201.509	-0.99474		-201.381	-0.99322		-201.449	-0.99176		-201.434	-0.99396
	-200.481	-0.99262		-200.474	-0.99416		-200.375	-0.99296		-200.459	-0.9917		-200.496	-0.99358
	-199.469	-0.9925		-199.355	-0.9938		-199.416	-0.99366		-199.476	-0.9927		-199.491	-0.99548
	-198.441	-0.99302		-198.501	-0.995		-198.411	-0.99126		-198.486	-0.9921		-198.29	-0.99506
	-197.436	-0.99264		-197.458	-0.9939		-197.473	-0.99338		-197.458	-0.99058		-197.353	-0.99494
	-196.483	-0.99268		-196.332	-0.99284		-196.468	-0.99302		-196.272	-0.9919		-196.347	-0.99382
	-195.35	-0.9932		-195.335	-0.9941		-195.501	-0.99324		-195.493	-0.99248		-195.41	-0.99306
	-194.541	-0.99218		-194.42	-0.99436		-194.503	-0.99242		-194.541	-0.99016		-194.201	-0.99456
	-193.196	-0.99252		-193.43	-0.99378		-193.347	-0.99104		-193.37	-0.9899		-193.408	-0.99518
	-192.501	-0.9917		-192.508	-0.99464		-192.38	-0.99268		-192.403	-0.99146		-192.395	-0.99424
	-191.42	-0.99254		-191.239	-0.99304		-191.42	-0.99208		-191.367	-0.9908		-191.45	-0.993
	-190.43	-0.9926		-190.407	-0.9942		-190.422	-0.99126		-190.498	-0.99128		-190.438	-0.99322
	-189.38	-0.99158		-189.455	-0.99458		-189.44	-0.99138		-189.395	-0.99112		-189.493	-0.99378
	-188.526	-0.9913		-188.488	-0.99508		-188.503	-0.9923		-188.39	-0.99022		-188.473	-0.99218
	-187.513	-0.99082		-187.483	-0.99386		-187.263	-0.992		-187.452	-0.99194		-187.505	-0.99476
	-186.455	-0.9918		-186.462	-0.99416		-186.515	-0.99204		-186.462	-0.9908		-186.546	-0.99392
	-185.472	-0.99098		-185.48	-0.99388		-185.359	-0.99324		-185.465	-0.99082		-185.117	-0.99412
	-184.49	-0.99156		-184.505	-0.99528		-184.369	-0.99298		-184.505	-0.99012		-184.173	-0.99404
	-183.462	-0.99134		-183.485	-0.99432		-183.424	-0.99156		-183.515	-0.99126		-183.349	-0.99384
	-182.465	-0.99176		-182.329	-0.99366		-182.631	-0.99278		-182.555	-0.99062		-182.616	-0.995
	-181.286	-0.9924		-181.376	-0.994		-181.407	-0.99102		-181.565	-0.99096		-181.384	-0.99244
	-180.507	-0.9921		-180.349	-0.99346		-180.356	-0.9918		-180.167	-0.99164		-180.605	-0.99382
	-179.517	-0.99206		-179.525	-0.99358		-179.472	-0.99262		-179.411	-0.98972		-179.374	-0.99206
	-178.512	-0.99252		-178.338	-0.9932		-178.52	-0.99292		-178.565	-0.98992		-178.414	-0.99566
	-177.56	-0.99108		-177.484	-0.99306		-177.484	-0.99208		-177.401	-0.99094		-177.416	-0.99122
	-176.373	-0.99184		-176.426	-0.9945		-176.555	-0.99118		-176.472	-0.99098		-176.464	-0.99344
	-175.346	-0.99006		-175.542	-0.99432		-175.527	-0.99168		-175.436	-0.9903		-175.466	-0.99348
	-174.182	-0.9909		-174.476	-0.99338		-174.613	-0.99112		-174.484	-0.99008		-174.499	-0.99324
	-173.388	-0.99216		-173.464	-0.99194		-173.418	-0.99154		-173.456	-0.99022		-173.449	-0.99246
	-172.398	-0.99142		-172.413	-0.99378		-172.428	-0.99146		-172.489	-0.9902		-172.421	-0.99236
	-171.454	-0.99126		-171.401	-0.99276		-171.469	-0.99054		-171.514	-0.98988		-171.522	-0.99304
	-170.448	-0.99116		-170.418	-0.99194		-170.516	-0.99198		-170.501	-0.99022		-170.456	-0.9911
	-169.421	-0.99112		-169.489	-0.9929		-169.337	-0.99222		-169.549	-0.99018		-169.489	-0.99258
	-168.468	-0.99242		-168.499	-0.9927		-168.529	-0.99046		-168.544	-0.99066		-168.529	-0.99294
	-167.456	-0.99144		-167.297	-0.9931		-167.365	-0.99046		-167.342	-0.99066		-167.478	-0.99258
	-166.526	-0.99088		-166.488	-0.99288		-166.383	-0.99142		-166.549	-0.98946		-166.33	-0.99308
	-165.513	-0.9898		-165.279	-0.99272		-165.597	-0.99222		-165.4	-0.98988		-165.355	-0.99292
	-164.183	-0.9906		-164.312	-0.99276		-164.418	-0.9907		-164.403	-0.99044		-164.387	-0.99292
	-163.987	-0.99066		-163.488	-0.99362		-163.435	-0.9898		-163.397	-0.9884		-163.375	-0.99162
	-162.362	-0.9904		-162.543	-0.99224		-162.468	-0.99262		-162.468	-0.9887		-162.423	-0.99106
	-161.606	-0.99028		-161.546	-0.99174		-161.402	-0.9917		-161.448	-0.98878		-161.364	-0.9925
	-160.934	-0.99068		-160.367	-0.9926		-160.261	-0.99022		-160.412	-0.9889		-160.601	-0.9925
	-159.589	-0.9899		-159.536	-0.9926		-159.437	-0.98946		-159.498	-0.98804		-159.437	-0.9927
	-158.364	-0.9905		-158.349	-0.99348		-158.478	-0.9913		-158.41	-0.98804		-158.576	-0.99234
	-157.42	-0.99002		-157.397	-0.99354		-157.45	-0.9897		-157.427	-0.98922		-157.359	-0.99342
	-156.414	-0.9893		-156.354	-0.99192		-156.52	-0.99072		-156.535	-0.98714		-156.309	-0.9915
	-155.303	-0.98928		-155.371	-0.99172		-155.379	-0.99048		-155.462	-0.98836		-155.319	-0.99174
	-154.359	-0.98936		-154.412	-0.99238		-154.298	-0.99046		-154.389	-0.98816		-154.132	-0.99218
	-153.407	-0.98974		-153.399	-0.9926		-153.346	-0.98878		-153.505	-0.98746		-153.407	-0.9918
	-152.439	-0.98958		-152.447	-0.9927		-152.409	-0.98926		-152.137	-0.98824		-152.379	-0.99348
	-151.26	-0.98908		-151.464	-0.99094		-151.411	-0.99078		-150.678	-0.98734		-151.457	-0.99104
	-150.497	-0.98832		-150.437	-0.99068		-150.467	-0.99006		-150.709	-0.98874		-150.399	-0.99094
	-149.326	-0.98774		-149.643	-0.99058		-149.431	-0.98942		-149.227	-0.98718		-149.447	-0.99258
	-148.525	-0.9911		-148.487	-0.99232		-148.464	-0.99048		-148.479	-0.98812		-148.509	-0.9918
	-147.383	-0.98952		-147.467	-0.9921		-147.497	-0.98938		-147.383	-0.98814		-147.504	-0.9912
	-146.356	-0.98944		-146.469	-0.99066		-146.416	-0.98874		-146.046	-0.98754		-146.333	-0.99168
	-145.388	-0.98938		-145.335	-0.99192		-145.449	-0.989		-145.441	-0.98806		-145.146	-0.99108
	-144.413	-0.98942		-144.557	-0.99114		-144.534	-0.98998		-144.527	-0.9872		-144.308	-0.99168
	-143.446	-0.98904		-143.159	-0.9914		-143.31	-0.9898		-143.529	-0.98664		-143.34	-0.99084
	-142.418	-0.98846		-142.35	-0.9906		-142.373	-0.98918		-142.494	-0.98758		-142.35	-0.99114
	-141.443	-0.9887		-141.383	-0.99042		-141.375	-0.98838		-141.557	-0.98602		-141.383	-0.99158
	-140.499	-0.98932		-140.151	-0.99096		-140.4	-0.98902		-140.446	-0.98668		-140.408	-0.99018
	-139.342	-0.98938		-139.395	-0.98954		-139.425	-0.98858		-139.539	-0.98722		-139.463	-0.99164
	-138.398	-0.99002		-138.556	-0.99034		-138.443	-0.98916		-138.383	-0.9852		-138.315	-0.99038
	-137.415	-0.98854		-137.476	-0.98994		-137.483	-0.9883		-137.377	-0.98774		-137.423	-0.99088
	-136.425	-0.98656		-136.342	-0.99016		-136.501	-0.99008		-136.395	-0.98636		-136.463	-0.99074
	-135.443	-0.98752		-135.518	-0.99046		-135.435	-0.98898		-135.405	-0.9862		-135.488	-0.99076
	-134.264	-0.98872		-134.181	-0.99014		-134.332	-0.98704		-134.385	-0.98638		-134.521	-0.99036
	-133.485	-0.98826		-133.312	-0.99066		-133.523	-0.98736		-133.402	-0.9852		-133.493	-0.99006
	-132.231	-0.98758		-132.609	-0.99048		-132.563	-0.98678		-132.488	-0.98606		-132.359	-0.99082
	-131.528	-0.9875		-131.407	-0.98962		-131.339	-0.98756		-131.332	-0.98626		-131.43	-0.98994
	-130.296	-0.98766		-129.971	-0.98978		-130.319	-0.98752		-130.372	-0.98614		-130.417	-0.99118
	-129.601	-0.98748		-129.404	-0.99046		-129.344	-0.98928		-129.336	-0.98592		-129.427	-0.98932
	-128.558	-0.98748		-128.482	-0.98868		-128.596	-0.98684		-128.482	-0.9867		-128.422	-0.98884
	-127.409	-0.98704		-127.5	-0.98848		-127.379	-0.98714		-127.485	-0.98516		-127.432	-0.9905
	-126.208	-0.98712		-126.48	-0.98962		-126.404	-0.98742		-126.502	-0.98606		-126.457	-0.98996
	-125.444	-0.98664		-125.225	-0.98932		-125.437	-0.98902		-125.384	-0.9854		-125.46	-0.99024
	-124.462	-0.9872		-124.213	-0.9888		-124.371	-0.98756		-124.507	-0.98546		-124.333	-0.98908
	-123.54	-0.98702		-123.117	-0.98818		-123.434	-0.98732		-123.207	-0.98354		-123.389	-0.98952
	-122.346	-0.98738		-122.996	-0.9883		-122.474	-0.98766		-122.437	-0.98574		-122.391	-0.98836
	-121.522	-0.98662		-121.038	-0.98838		-121.507	-0.98702		-121.454	-0.98566		-121.371	-0.98972
	-120.419	-0.98522		-120.94	-0.98952		-120.494	-0.9865		-120.29	-0.98588		-120.426	-0.9896
	-119.391	-0.98624		-119.535	-0.98794		-119.504	-0.98778		-119.436	-0.9853		-119.217	-0.98812
	-118.197	-0.98652		-118.431	-0.98698		-118.522	-0.98588		-118.431	-0.9855		-118.416	-0.9884
	-117.29	-0.9862		-117.396	-0.98818		-117.494	-0.98746		-117.343	-0.98344		-117.487	-0.98836
	-116.292	-0.98496		-115.862	-0.98782		-116.602	-0.9875		-116.633	-0.98552		-116.489	-0.9886
	-115.25	-0.98454		-115.476	-0.98776		-115.295	-0.98528		-114.985	-0.98358		-115.506	-0.98764
	-114.275	-0.9858		-114.433	-0.98694		-114.524	-0.98518		-114.985	-0.98492		-114.532	-0.98698
	-113.549	-0.9851		-113.443	-0.98722		-113.39	-0.98576		-113.938	-0.98596		-113.39	-0.98912
	-112.189	-0.98472		-112.484	-0.98648		-112.408	-0.98654		-112.257	-0.98302		-112.355	-0.98912
	-111.373	-0.98492		-111.682	-0.98656		-111.433	-0.9859		-111.463	-0.98552		-111.388	-0.98782
	-110.39	-0.98554		-110.209	-0.98812		-110.443	-0.98528		-110.436	-0.98444		-110.352	-0.98806
	-109.498	-0.98332		-109.43	-0.987		-109.468	-0.98572		-109.37	-0.984		-109.461	-0.98804
	-108.395	-0.98472		-108.486	-0.9854		-108.486	-0.98486		-108.365	-0.98262		-108.274	-0.98916
	-107.496	-0.9842		-107.178	-0.98648		-107.465	-0.98518		-107.405	-0.98262		-107.496	-0.98756
	-106.415	-0.9844		-106.294	-0.986		-106.468	-0.98612		-106.43	-0.98182		-106.521	-0.98822
	-105.538	-0.98388		-105.062	-0.98642		-105.493	-0.98438		-105.463	-0.9826		-105.516	-0.98708
	-104.307	-0.98402		-104.359	-0.98638		-104.503	-0.98512		-104.458	-0.98194		-104.178	-0.98838
	-103.521	-0.98386		-103.46	-0.98558		-103.536	-0.98402		-103.271	-0.98208		-103.46	-0.98798
	-102.402	-0.98236		-102.546	-0.9843		-102.531	-0.98396		-102.47	-0.98314		-102.387	-0.98664
	-101.352	-0.98366		-101.185	-0.98416		-101.344	-0.98434		-101.563	-0.98296		-101.45	-0.98722
	-100.43	-0.98314		-100.014	-0.98562		-100.346	-0.98444		-100.392	-0.98176		-100.309	-0.98882
	-99.4018	-0.98252		-99.3716	-0.98552		-99.3867	-0.98266		-99.5454	-0.98122		-99.5	-0.98712
	-98.442	-0.98236		-98.3589	-0.9854		-98.4344	-0.98402		-98.3967	-0.98078		-98.3664	-0.98584
	-97.4747	-0.9822		-97.3613	-0.98484		-97.4369	-0.98392		-97.3613	-0.9796		-97.4218	-0.98616
	-96.3486	-0.98328		-96.4242	-0.98466		-96.4242	-0.98316		-96.462	-0.97924		-96.4318	-0.9857
	-95.3435	-0.98228		-95.3813	-0.98372		-95.4644	-0.9836		-95.2528	-0.9799		-95.283	-0.98624
	-94.1494	-0.98228		-94.4668	-0.98356		-94.4139	-0.98254		-94.4517	-0.9797		-94.5424	-0.98638
	-93.5675	-0.98132		-93.4844	-0.98348		-93.4541	-0.98288		-93.4919	-0.98072		-93.3408	-0.98504
	-92.3886	-0.98356		-92.3281	-0.98342		-92.4717	-0.98246		-92.3357	-0.97872		-92.4037	-0.9843
	-91.3834	-0.982		-91.5195	-0.98218		-91.4741	-0.98184		-91.3683	-0.97882		-91.3986	-0.98532
	-90.4312	-0.98258		-90.1516	-0.98162		-90.4388	-0.982		-90.4312	-0.97916		-90.401	-0.9867
	-89.4563	-0.98196		-89.3581	-0.98248		-89.2749	-0.98166		-89.4488	-0.98046		-89.4865	-0.98628
	-88.5117	-0.9809		-88.3983	-0.9816		-88.3227	-0.98206		-88.489	-0.97956		-88.2925	-0.98598
	-87.5292	-0.98104		-87.4687	-0.9824		-87.5216	-0.98146		-87.4914	-0.9802		-87.2949	-0.9843
	-86.32	-0.98108		-86.4031	-0.98046		-86.5845	-0.98108		-86.4712	-0.97808		-86.645	-0.98526
	-85.5265	-0.98162		-85.466	-0.98098		-85.3829	-0.98114		-85.5416	-0.9781		-85.33	-0.9862
	-84.3551	-0.97978		-84.4836	-0.98314		-84.3778	-0.98032		-84.3853	-0.97816		-84.3324	-0.98402
	-83.4029	-0.98054		-83.4936	-0.98		-83.3953	-0.98052		-83.3651	-0.97784		-83.3575	-0.9853
	-82.3826	-0.98028		-82.5413	-0.98096		-82.4129	-0.98034		-82.3978	-0.97724		-82.4053	-0.98386
	-81.3926	-0.97842		-81.4909	-0.97978		-81.4002	-0.98036		-81.4002	-0.97866		-81.438	-0.9857
	-80.6218	-0.97892		-80.3724	-0.98066		-80.4177	-0.98		-80.4329	-0.97696		-80.448	-0.98386
	-79.4202	-0.97976		-79.3673	-0.9781		-79.3975	-0.98146		-79.4655	-0.97512		-79.3144	-0.98416
	-78.4528	-0.97824		-78.4226	-0.97964		-78.4301	-0.97992		-78.4982	-0.97622		-78.3697	-0.9839
	-77.4855	-0.97858		-77.4855	-0.97904		-77.4779	-0.97906		-77.5082	-0.9759		-77.3646	-0.98366
	-76.3141	-0.9786		-76.4577	-0.9797		-76.4879	-0.98016		-76.3519	-0.97376		-76.3972	-0.98428
	-75.3392	-0.97854		-75.4374	-0.97884		-75.445	-0.97668		-75.3845	-0.97464		-75.3694	-0.98368
	-74.523	-0.97852		-74.4399	-0.9776		-74.3416	-0.979		-74.3643	-0.97344		-74.4096	-0.984
	-73.3289	-0.97698		-73.3592	-0.97682		-73.5179	-0.97882		-73.4045	-0.97446		-73.3516	-0.98328
	-72.1802	-0.97642		-72.3465	-0.97724		-72.3994	-0.97796		-72.4674	-0.97426		-72.3389	-0.98302
	-71.364	-0.9774		-71.3867	-0.97662		-71.364	-0.97792		-71.4623	-0.97354		-71.4094	-0.98338
	-70.4194	-0.97666		-70.3891	-0.97588		-70.374	-0.97834		-70.4571	-0.97378		-70.3967	-0.98268
	-69.4898	-0.97574		-69.3991	-0.97624		-69.4218	-0.9763		-69.4596	-0.97194		-69.4822	-0.98264
	-68.5225	-0.97654		-68.4016	-0.97654		-68.3789	-0.9773		-68.4922	-0.9711		-68.4242	-0.9818
	-67.5022	-0.97624		-67.4342	-0.97636		-67.3813	-0.97592		-67.4796	-0.97124		-67.5098	-0.98186
	-66.4291	-0.97612		-66.4593	-0.97482		-66.4366	-0.97534		-66.3308	-0.97234		-66.4971	-0.98178
	-65.3257	-0.97524		-65.4995	-0.9746		-65.5146	-0.97598		-65.371	-0.97164		-65.5449	-0.98056
	-64.3206	-0.97478		-64.5171	-0.97394		-64.4717	-0.9747		-64.3659	-0.97012		-64.313	-0.98092
	-63.3684	-0.97386		-63.4893	-0.97212		-63.3457	-0.97658		-63.391	-0.96972		-63.3306	-0.9803
	-62.3557	-0.97432		-62.5597	-0.97378		-62.3179	-0.9758		-62.4312	-0.97052		-62.3406	-0.9816
	-61.5546	-0.97398		-61.3657	-0.97238		-61.343	-0.97398		-61.4412	-0.96884		-61.411	-0.97974
	-60.1489	-0.97308		-60.3908	-0.97102		-60.3379	-0.97272		-60.4134	-0.96996		-60.4134	-0.98182
	-59.3327	-0.97234		-59.5746	-0.97082		-59.5897	-0.97514		-59.4839	-0.96788		-59.431	-0.98028
	-58.5014	-0.97266		-58.3805	-0.97056		-58.3956	-0.97356		-58.2823	-0.96858		-58.4258	-0.98098
	-57.4056	-0.97334		-57.4434	-0.96928		-57.4283	-0.97128		-57.4736	-0.96792		-57.4812	-0.97898
	-56.4307	-0.97228		-56.4458	-0.97056		-56.4912	-0.97122		-56.4987	-0.96678		-56.4458	-0.98018
	-55.4634	-0.9729		-55.4634	-0.96964		-55.282	-0.97158		-55.1535	-0.96564		-55.3424	-0.9786
	-54.5036	-0.9708		-54.5112	-0.96872		-54.3071	-0.971		-54.3449	-0.96488		-54.3222	-0.97838
	-53.4834	-0.97056		-53.3473	-0.96802		-53.3775	-0.96926		-53.3775	-0.9649		-53.3775	-0.98092
	-52.5613	-0.96954		-52.3724	-0.96822		-52.5689	-0.9696		-52.5462	-0.96466		-52.3573	-0.97976
	-51.3068	-0.97036		-51.4051	-0.96566		-51.3295	-0.96978		-51.3975	-0.96526		-51.4655	-0.97904
	-50.3697	-0.96872		-50.4377	-0.96572		-50.3924	-0.96822		-50.3848	-0.96314		-50.3697	-0.9786
	-49.3646	-0.96858		-49.3268	-0.9636		-49.3419	-0.96828		-49.4175	-0.96346		-49.4553	-0.97794
	-48.3897	-0.96762		-48.367	-0.96454		-48.435	-0.96824		-48.4653	-0.96306		-48.4653	-0.978
	-47.377	-0.96792		-47.3695	-0.96394		-47.445	-0.9676		-47.4601	-0.96024		-47.4753	-0.97802
	-46.3794	-0.9676		-46.3417	-0.96206		-46.5155	-0.96712		-46.4626	-0.96088		-46.4777	-0.97812
	-45.4348	-0.96656		-45.4348	-0.96258		-45.5028	-0.96678		-45.2987	-0.96016		-45.4801	-0.9764
	-44.5128	-0.96558		-44.5052	-0.96174		-44.3238	-0.96416		-44.5128	-0.9592		-44.5279	-0.97464
	-43.4623	-0.96512		-43.4245	-0.96018		-43.5379	-0.9647		-43.5228	-0.95854		-43.3414	-0.97596
	-42.4572	-0.96418		-42.4647	-0.95876		-42.3287	-0.96466		-42.3514	-0.95872		-42.3589	-0.9763
	-41.4294	-0.96396		-41.4898	-0.95952		-41.3538	-0.96402		-41.5352	-0.95786		-41.2933	-0.9762
	-40.4243	-0.96366		-40.5452	-0.95822		-40.4016	-0.96244		-40.5603	-0.9573		-40.3411	-0.97572
	-39.4494	-0.96248		-39.3662	-0.9566		-39.4645	-0.96218		-39.3965	-0.95624		-39.3587	-0.97468
	-38.5349	-0.9625		-38.4064	-0.9552		-38.4216	-0.96156		-38.4064	-0.95454		-38.3384	-0.9746
	-37.5071	-0.96056		-37.4391	-0.95388		-37.4996	-0.9609		-37.4164	-0.95518		-37.4089	-0.97446
	-36.3206	-0.96116		-36.4642	-0.95338		-36.3206	-0.95952		-36.5851	-0.9531		-36.4037	-0.97414
	-35.3759	-0.9616		-35.4893	-0.9515		-35.3608	-0.95776		-35.4666	-0.95178		-35.5346	-0.97372
	-34.3633	-0.95974		-34.2801	-0.95066		-34.4086	-0.95874		-34.2801	-0.95154		-34.265	-0.97464
	-33.3732	-0.9599		-33.3657	-0.94948		-33.4035	-0.95784		-33.4791	-0.95176		-33.4564	-0.97204
	-32.3908	-0.95812		-32.3757	-0.94846		-32.3832	-0.9559		-32.285	-0.95112		-32.4966	-0.97222
	-31.3857	-0.95622		-31.3706	-0.94688		-31.4159	-0.95478		-31.5293	-0.95002		-31.499	-0.97346
	-30.4108	-0.95622		-30.4259	-0.9474		-30.4561	-0.95394		-30.3276	-0.95008		-30.509	-0.97192
	-29.2469	-0.95464		-29.3679	-0.94408		-29.4812	-0.95288		-29.3452	-0.94774		-29.3452	-0.97284
	-28.5668	-0.95416		-28.3703	-0.94256		-28.4836	-0.95152		-28.3703	-0.94618		-28.5365	-0.9703
	-27.471	-0.95494		-27.4181	-0.94224		-27.4936	-0.94936		-27.3274	-0.94722		-27.1535	-0.96982
	-26.4961	-0.95244		-26.4205	-0.93952		-26.5263	-0.94876		-26.3525	-0.94566		-26.36	-0.96968
	-25.4683	-0.95308		-25.438	-0.93854		-25.5589	-0.94872		-25.3549	-0.94452		-25.5136	-0.96988
	-24.4782	-0.95004		-24.4556	-0.93804		-24.3422	-0.94834		-24.3725	-0.94288		-24.4178	-0.96888
	-23.526	-0.94948		-23.4958	-0.93522		-23.3824	-0.9457		-23.3824	-0.94204		-23.3447	-0.96914
	-22.5058	-0.94854		-22.5133	-0.93306		-22.4302	-0.9441		-22.4378	-0.9408		-22.4529	-0.96892
	-21.3117	-0.9468		-21.3268	-0.931		-21.478	-0.94298		-21.4251	-0.93982		-21.4326	-0.96796
	-20.3444	-0.94626		-20.3595	-0.92932		-20.5106	-0.9421		-20.4275	-0.93848		-20.4729	-0.9669
	-19.5206	-0.9439		-19.3468	-0.92938		-19.3166	-0.93788		-19.445	-0.93742		-19.4602	-0.9672
	-18.5079	-0.942		-18.387	-0.92712		-18.3266	-0.93908		-18.4777	-0.93522		-18.4853	-0.96598
	-17.3592	-0.9412		-17.4046	-0.92408		-17.3668	-0.93612		-17.4575	-0.9336		-17.4348	-0.96698
	-16.3768	-0.93956		-16.4448	-0.922		-16.3994	-0.93476		-16.4523	-0.93446		-16.5204	-0.9656
	-15.3716	-0.93908		-15.4094	-0.9198		-15.5681	-0.931		-15.5228	-0.93236		-15.5228	-0.96512
	-14.5706	-0.93662		-14.4648	-0.9174		-14.4572	-0.93034		-14.4874	-0.93066		-14.5252	-0.96486
	-13.4067	-0.9356		-13.4672	-0.91492		-13.4748	-0.92916		-13.2631	-0.92934		-13.1649	-0.9629
	-12.4167	-0.93242		-12.5074	-0.9131		-12.4923	-0.92734		-12.4847	-0.9286		-12.3865	-0.96396
	-11.2378	-0.9313		-11.4947	-0.90928		-11.5174	-0.92518		-11.4645	-0.92688		-11.5401	-0.96226
	-10.4443	-0.9296		-10.4896	-0.9068		-10.5576	-0.92192		-10.3309	-0.92516		-10.3233	-0.96194
	-9.44668	-0.92898		-9.56004	-0.90424		-9.37867	-0.91768		-9.5147	-0.92518		-9.37867	-0.96156
	-8.47934	-0.92644		-8.51713	-0.90108		-8.3811	-0.91684		-8.34331	-0.9229		-8.39621	-0.96106
	-7.45154	-0.92468		-7.36086	-0.89946		-7.36086	-0.91188		-7.36841	-0.92066		-7.57246	-0.96044
	-6.3255	-0.92002		-6.35573	-0.89518		-6.40107	-0.91028		-6.35573	-0.91852		-6.41619	-0.95938
	-5.50931	-0.91818		-5.41106	-0.89144		-5.44885	-0.9083		-5.38839	-0.9178		-5.4035	-0.95758
	-4.15654	-0.91536		-4.45128	-0.8893		-4.27746	-0.90396		-4.3757	-0.9153		-4.36815	-0.95768
	-3.57463	-0.91386		-3.45371	-0.8849		-3.51417	-0.9003		-3.42348	-0.91374		-3.40836	-0.95724
	-2.37301	-0.91044		-2.27476	-0.87986		-2.36545	-0.89704		-2.44858	-0.91264		-2.44102	-0.95678
	-1.36032	-0.90664		-1.48124	-0.87658		-1.51903	-0.89296		-1.45101	-0.91014		-1.44345	-0.95514
	-0.1587	-0.90266		-0.50634	-0.87304		-0.37787	-0.8892		-0.461	-0.9084		-0.43833	-0.95542
	0.52901	-0.90038		0.54413	-0.8677		0.61215	-0.88362		0.54413	-0.90636		0.49878	-0.95258
	1.65506	-0.89482		1.67773	-0.86252		1.58704	-0.88074		1.48124	-0.90452		1.4888	-0.95206
	2.66019	-0.89184		2.44858	-0.85858		2.56194	-0.87546		2.7282	-0.90264		2.49392	-0.95146
	3.66531	-0.88758		3.42348	-0.85272		3.5444	-0.87104		3.58218	-0.89878		3.6502	-0.95132
	4.65533	-0.88372		4.63265	-0.84674		4.54197	-0.86406		4.57975	-0.89846		4.63265	-0.95092
	5.49419	-0.87812		5.66801	-0.8406		5.50931	-0.86122		5.69824	-0.89442		5.63778	-0.9494
	6.49176	-0.87232		6.64291	-0.83436		6.49176	-0.8547		6.51443	-0.8917		6.63535	-0.94924
	7.71605	-0.86582		7.54223	-0.82784		7.69338	-0.84566		7.68582	-0.88898		7.59513	-0.94716
	8.63049	-0.86092		8.57003	-0.82022		8.4869	-0.83844		8.44156	-0.88662		8.64561	-0.94592
	9.64318	-0.8539		9.52226	-0.81226		9.49958	-0.8334		9.6205	-0.883		9.59783	-0.94634
	10.6332	-0.84634		10.5198	-0.80496		10.7239	-0.8244		10.5803	-0.88034		10.4216	-0.94394
	11.525	-0.84184		11.5627	-0.79486		11.6685	-0.81606		11.5779	-0.8781		11.5552	-0.94354
	12.5679	-0.83174		12.5527	-0.78456		12.651	-0.80838		12.5679	-0.8743		12.5603	-0.94104
	13.5503	-0.82284		13.709	-0.77232		13.5428	-0.79976		13.5276	-0.87034		13.5503	-0.94102
	14.5252	-0.81294		14.5025	-0.75798		14.5555	-0.79028		14.563	-0.86482		14.4723	-0.93894
	15.6739	-0.80002		15.689	-0.74006		15.6966	-0.78034		15.4699	-0.86268		15.5228	-0.93788
	16.6639	-0.78794		16.4826	-0.72608		16.6639	-0.7645		16.7017	-0.85778		16.4675	-0.93584
	17.4046	-0.77536		17.6615	-0.70288		17.465	-0.75914		17.5255	-0.85264		17.4877	-0.93524
	18.6137	-0.75874		18.6289	-0.6788		18.4777	-0.7429		18.5079	-0.84832		18.6289	-0.93352
	19.6113	-0.73422		19.5962	-0.64926		19.4753	-0.73146		19.6642	-0.84014		19.4299	-0.93152
	20.556	-0.71766		20.5862	-0.6181		20.6693	-0.71012		20.6467	-0.83494		20.3973	-0.93112
	21.5913	-0.6853		21.5838	-0.5717		21.6669	-0.69052		21.6291	-0.82902		21.5913	-0.9278
	22.7098	-0.65232		22.5587	-0.52776		22.4982	-0.67024		22.6191	-0.82192		22.6191	-0.92772
	23.5185	-0.63036		23.7225	-0.45764		23.4505	-0.65012		23.5789	-0.81292		23.594	-0.92498
	24.4858	-0.59512		24.5463	-0.41262		24.841	-0.60876		24.7654	-0.8004		24.6369	-0.92282
	25.6421	-0.5579		25.7176	-0.32934		25.6194	-0.56004		25.5438	-0.79732		25.5892	-0.92072
	26.6926	-0.52376		26.5414	-0.25692		26.6321	-0.50208		26.5716	-0.78484		26.5792	-0.91938
	27.5994	-0.47148		27.5163	-0.15748		27.4407	-0.41126		27.5163	-0.77604		27.5465	-0.91646
	28.5743	-0.42738		28.4988	-0.04128		28.5894	-0.31626		28.5441	-0.75736		28.5441	-0.91578
	29.5492	-0.3719		29.4585	0.01894		29.6172	-0.21778		29.655	-0.7355		29.4963	-0.91108
	30.7131	-0.26456		30.6148	0.11328		30.6148	-0.13784		30.4863	-0.71788		30.5014	-0.90786
	31.5066	-0.2		31.6351	0.16944		31.5821	-0.06816		31.5519	-0.69364		31.5141	-0.90528
	32.7082	-0.09808		32.5722	0.21732		32.5419	-0.00124		32.8593	-0.613		32.4513	-0.90322
	33.6906	-0.01334		33.5395	0.25834		33.5697	0.0368		33.4866	-0.5781		33.5168	-0.89934
	34.6656	0.09732		34.59	0.29432		34.5295	0.10098		34.4464	-0.51188		34.6278	-0.89512
	35.6782	0.17054		35.5573	0.32754		35.5044	0.15316		35.6329	-0.37342		35.6329	-0.89264
	36.8043	0.25826		36.5095	0.36244		36.4944	0.1957		36.638	-0.23372		36.6002	-0.88804
	37.3711	0.31452		37.5449	0.38904		37.6734	0.22308		37.5902	-0.11454		37.6054	-0.88554
	38.2629	0.38082		38.4971	0.41504		38.4593	0.25132		38.5954	0.00794		38.5576	-0.87976
	39.661	0.41838		39.5098	0.45198		39.4494	0.27998		39.5778	0.15084		39.5325	-0.8729
	40.7719	0.46334		40.5452	0.47458		40.6434	0.30558		40.5981	0.23852		40.5603	-0.86816
	41.0137	0.48182		41.4823	0.49652		41.6561	0.3276		41.777	0.3032		41.5352	-0.86258
	42.8048	0.50662		42.4421	0.52366		42.5857	0.35224		42.5176	0.35328		42.5328	-0.8536
	43.5983	0.51514		43.689	0.55108		43.6135	0.37144		43.5076	0.3869		43.485	-0.84864
	44.6186	0.52924		44.6337	0.5672		44.5657	0.39154		44.7319	0.43742		44.5581	-0.84028
	45.5632	0.53994		45.6161	0.58264		45.5406	0.40402		45.4726	0.46778		45.5103	-0.82672
	46.8404	0.55408		46.5835	0.60448		46.5382	0.41966		46.7195	0.49576		46.5306	-0.80136
	47.6491	0.55822		47.4677	0.61576		47.5659	0.43642		47.4375	0.51638		47.8456	-0.74558
	48.4275	0.56536		48.5484	0.6325		48.4804	0.45426		48.6466	0.5469		48.624	-0.71114
	49.7122	0.57968		49.5838	0.64962		49.6744	0.46544		49.5989	0.57132		49.6064	-0.6486
	50.5738	0.58418		50.536	0.66006		50.6342	0.48302		50.5964	0.60216		50.5889	-0.57152
	51.6998	0.59284		51.5033	0.66886		51.4731	0.4968		51.5487	0.6258		51.6242	-0.48618
	52.5387	0.60144		52.6823	0.67676		52.7125	0.51652		52.5311	0.6372		52.5538	-0.43402
	53.6118	0.60816		53.4909	0.68572		53.4607	0.52724		53.5967	0.6501		53.9821	-0.36884
	54.6321	0.61812		54.6547	0.69576		54.5792	0.54172		54.5792	0.66164		54.5263	-0.31742
	55.6523	0.62488		55.6221	0.70556		55.6372	0.55304		55.5087	0.67244		55.3273	-0.273
	56.4836	0.63168		56.4685	0.70942		56.5819	0.5615		56.7179	0.68216		56.7028	-0.1999
	57.5492	0.64036		57.4207	0.7186		57.5945	0.57542		57.5265	0.6884		57.4963	-0.14942
	58.4787	0.64884		58.4636	0.72606		58.5392	0.58844		58.6904	0.69738		58.7281	-0.0994
	59.499	0.6572		59.3856	0.73328		59.5443	0.59866		59.635	0.70432		59.4763	-0.04204
	60.6175	0.66348		60.5797	0.74288		60.5268	0.6057		60.5948	0.70986		60.4437	0.04042
	61.6755	0.6707		61.6302	0.74646		61.547	0.62068		61.4564	0.7189		61.6453	0.1084
	62.6126	0.67836		62.5975	0.7553		62.5824	0.63662		62.5975	0.72646		62.658	0.1879
	63.6102	0.68608		63.5724	0.7611		63.5195	0.64718		63.6026	0.7335		63.6178	0.25154
	64.5851	0.6923		64.5549	0.76914		64.5171	0.6586		64.5851	0.74024		64.5775	0.30882
	65.6053	0.69942		65.4995	0.77404		65.4844	0.67392		65.5524	0.74488		65.6356	0.38678
	66.5727	0.70954		66.5349	0.77872		66.4518	0.68856		66.7465	0.75276		66.5878	0.46042
	67.5551	0.71572		67.4871	0.78534		67.4493	0.70124		67.5173	0.7583		67.54	0.5023
	68.4922	0.72552		68.4696	0.79128		68.6207	0.72294		68.5149	0.76504		68.5074	0.56336
	69.5276	0.73374		69.6636	0.79574		69.6485	0.74536		69.4898	0.77066		69.52	0.60674
	70.6234	0.74334		70.6234	0.80274		70.4118	0.76116		70.6914	0.778		70.4571	0.65474
	71.5152	0.75282		71.6739	0.8087		71.3867	0.7736		71.6285	0.78542		71.4698	0.6924
	72.6185	0.7625		72.6185	0.8142		72.5808	0.7943		72.6337	0.79226		72.6261	0.71754
	73.6237	0.76974		73.6086	0.81958		73.4045	0.801		73.601	0.7971		73.6237	0.7412
	74.6137	0.77856		74.4096	0.82512		74.591	0.81838		74.6439	0.80348		74.6061	0.77134
	75.6113	0.79		75.6113	0.83036		75.6113	0.82588		75.5508	0.80602		75.6491	0.7867
	76.571	0.79862		76.6315	0.8393		76.571	0.83764		76.5786	0.8137		76.4501	0.79834
	77.561	0.8061		77.5459	0.84502		77.5686	0.84854		77.5006	0.82552		77.5233	0.81568
	78.5813	0.81214		78.5284	0.851		78.5662	0.8572		78.5208	0.82824		78.5511	0.83092
	79.5109	0.82062		79.526	0.85756		79.5335	0.86418		79.4882	0.83196		79.5335	0.83902
	80.4857	0.8292		80.5462	0.86726		80.5311	0.87038		80.8334	0.83704		80.6671	0.85268
	81.6647	0.83822		81.6571	0.87058		81.6496	0.87656		81.6118	0.84002		81.4758	0.86408
	82.7001	0.844		82.6396	0.87598		82.632	0.88398		82.4658	0.84462		82.6774	0.87186
	83.622	0.85304		83.6145	0.8814		83.6447	0.88642		83.4256	0.84624		83.3953	0.88
	84.5592	0.86016		84.476	0.88562		84.3853	0.88936		84.5365	0.85094		84.5516	0.8888
	85.5492	0.8661		85.6399	0.8901		85.6096	0.8933		85.4509	0.85446		85.5794	0.89368
	86.5014	0.87136		86.645	0.89282		86.5694	0.89636		86.8566	0.85624		86.5241	0.89988
	87.5292	0.87472		87.8315	0.89884		87.5519	0.89826		87.0002	0.85874		87.4914	0.90306
	88.693	0.87828		88.5419	0.90164		88.693	0.90132		88.4436	0.8601		88.4814	0.90618
	89.479	0.88184		89.5923	0.90328		89.7057	0.9043		89.6679	0.8655		89.4714	0.90684
	90.6277	0.88708		90.5446	0.90596		90.4463	0.90522		90.605	0.86856		90.6504	0.9092
	91.6631	0.88928		91.5195	0.90722		91.4363	0.9079		91.323	0.87274		91.4666	0.91148
	92.4339	0.89432		92.7135	0.91158		92.638	0.91056		92.517	0.87366		92.6909	0.9125
	93.5826	0.89572		93.4995	0.91404		93.6582	0.91276		93.5826	0.8758		93.6506	0.9122
	94.5802	0.90132		94.4971	0.91654		94.5878	0.9117		94.4971	0.87732		94.5197	0.9128
	95.6231	0.9031		95.5097	0.91896		95.6609	0.91398		95.5173	0.88008		95.7365	0.91464
	96.5753	0.90686		96.4847	0.92022		96.5375	0.91574		96.4695	0.8818		96.5678	0.91728
	97.5351	0.90988		97.5125	0.92288		97.5578	0.9172		97.4595	0.88252		97.5502	0.9184
	98.5478	0.90964		98.6612	0.9232		98.4949	0.9193		98.4722	0.88476		98.51	0.91816
	99.5	0.91354		99.6587	0.92622		99.4925	0.92086		99.4471	0.88516		99.5	0.91902
	100.52	0.91536		100.43	0.92588		100.649	0.92114		100.475	0.88692		100.452	0.9204
	101.465	0.91722		101.646	0.92766		101.669	0.92282		101.48	0.88826		101.797	0.92066
	102.667	0.91916		102.553	0.92946		102.674	0.92286		102.463	0.88694		102.583	0.9229
	103.672	0.92182		103.596	0.92834		103.604	0.92388		103.664	0.88904		103.558	0.92162
	104.624	0.9217		104.443	0.93058		104.639	0.92622		104.647	0.88948		104.548	0.92156
	105.621	0.92364		105.561	0.93166		105.561	0.92576		105.614	0.89138		105.591	0.92368
	106.566	0.9259		106.581	0.93306		106.543	0.92866		106.423	0.89218		106.513	0.92396
	107.556	0.92528		107.556	0.93368		107.564	0.92828		107.571	0.89314		107.473	0.92404
	108.44	0.9289		108.66	0.93358		108.516	0.93056		108.539	0.8935		108.463	0.92502
	109.619	0.93046		109.514	0.93352		109.74	0.93108		109.514	0.8941		109.453	0.92656
	110.655	0.93004		110.428	0.93434		110.511	0.9315		110.685	0.89652		110.602	0.9265
	111.622	0.93088		111.735	0.93618		111.516	0.93188		111.486	0.8985		111.834	0.92804
	112.627	0.93314		112.642	0.93774		112.688	0.93374		112.461	0.89752		112.589	0.9272
	113.61	0.93336		113.625	0.93712		113.458	0.93284		113.617	0.89958		113.534	0.92914
	114.547	0.93388		114.607	0.9383		114.622	0.93554		114.547	0.89942		114.532	0.92822
	115.559	0.93506		115.514	0.93826		115.643	0.93556		115.627	0.89942		115.499	0.92966
	116.716	0.93524		116.549	0.93898		116.58	0.93514		116.527	0.89962		116.466	0.93076
	117.555	0.9354		117.524	0.9404		117.607	0.93766		117.585	0.90182		117.766	0.93104
	118.582	0.93614		118.703	0.9417		118.454	0.93786		118.409	0.9018		118.499	0.93148
	119.55	0.93712		119.603	0.94226		119.55	0.93878		119.867	0.90288		119.444	0.93198
	120.532	0.93828		120.933	0.94234		120.57	0.9389		120.819	0.90502		120.472	0.9324
	121.719	0.93816		121.001	0.94368		121.59	0.94086		121.62	0.90322		121.673	0.93432
	122.505	0.93876		122.656	0.9442		122.482	0.9423		122.512	0.90554		122.573	0.93312
	123.51	0.94038		123.767	0.9446		123.691	0.94044		123.502	0.90522		123.404	0.93382
	124.5	0.94044		124.477	0.94476		124.447	0.94142		124.492	0.90574		124.613	0.93514
	125.656	0.94106		125.505	0.9452		125.633	0.94122		125.633	0.90736		125.603	0.93474
	126.669	0.94124		126.684	0.94652		126.586	0.9413		126.601	0.90686		126.722	0.93594
	127.628	0.94174		127.44	0.94542		127.576	0.94526		127.613	0.9067		127.666	0.93492
	128.664	0.94322		128.634	0.94738		128.702	0.94518		128.581	0.90882		128.649	0.93628
	129.616	0.94202		129.374	0.94702		129.51	0.94578		129.397	0.90844		129.624	0.93666
	130.614	0.94314		130.757	0.94742		130.523	0.9466		130.568	0.91034		130.614	0.9382
	131.672	0.94582		131.604	0.94892		131.475	0.94636		131.452	0.91032		131.596	0.93748
	132.631	0.9444		132.571	0.95004		132.435	0.9474		132.677	0.91238		132.594	0.93936
	133.614	0.94646		133.47	0.95134		133.689	0.94814		133.599	0.9133		133.516	0.93962
	134.581	0.94564		134.672	0.94988		134.589	0.94728		134.596	0.9131		134.536	0.93976
	135.564	0.94628		135.669	0.95122		135.609	0.9472		135.601	0.91314		135.473	0.93888
	136.523	0.94478		136.486	0.9512		136.546	0.9493		136.743	0.91386		136.41	0.9403
	137.566	0.94714		137.582	0.95206		137.536	0.95066		137.529	0.91418		137.657	0.9409
	138.534	0.94718		138.798	0.95258		138.443	0.94986		138.473	0.91626		138.587	0.94092
	139.524	0.94646		139.501	0.95252		139.516	0.94946		139.675	0.91404		139.622	0.94284
	140.506	0.94926		140.536	0.9529		140.506	0.94956		140.65	0.91624		140.582	0.94264
	141.511	0.94822		141.474	0.95226		141.67	0.9508		141.625	0.91782		141.526	0.9422
	142.66	0.94938		142.758	0.95362		142.622	0.95226		142.584	0.91908		142.501	0.94298
	143.514	0.94988		143.635	0.95442		143.627	0.95308		143.779	0.91876		143.506	0.94408
	144.451	0.94922		144.837	0.95444		144.602	0.95224		144.565	0.91996		144.542	0.9443
	145.645	0.95094		145.698	0.95452		145.554	0.95418		145.57	0.91906		145.524	0.94388
	146.635	0.95122		146.454	0.95598		146.492	0.95348		146.522	0.91988		146.703	0.94504
	147.829	0.95094		147.361	0.95584		147.527	0.95528		147.482	0.92046		147.512	0.94548
	148.661	0.9525		148.464	0.9555		148.668	0.95416		148.668	0.92122		148.645	0.94478
	149.545	0.9514		149.545	0.95616		149.643	0.95568		149.673	0.9224		149.688	0.94646
	150.588	0.95278		150.497	0.9563		150.61	0.95482		150.671	0.92252		150.663	0.94578
	151.6	0.95246		151.547	0.95742		151.404	0.95432		151.804	0.92288		151.419	0.94656
	152.5	0.95388		152.507	0.958		152.575	0.95598		152.568	0.92212		152.568	0.94702
	153.49	0.95386		153.52	0.95854		153.543	0.95626		153.747	0.9241		153.543	0.94758
	154.654	0.95534		154.654	0.95858		154.533	0.95922		154.495	0.92446		154.51	0.9478
	155.666	0.9542		155.455	0.95894		155.492	0.95828		155.734	0.92536		155.485	0.94892
	156.467	0.95448		156.596	0.95916		156.475	0.95746		156.475	0.92518		156.543	0.9483
	157.654	0.9554		157.556	0.96026		157.676	0.95814		157.669	0.926		157.518	0.94882
	158.599	0.95552		158.606	0.96054		158.636	0.9583		158.644	0.92622		158.485	0.94918
	159.581	0.9561		159.838	0.96042		159.861	0.95984		159.626	0.92644		159.657	0.95
	160.563	0.95666		160.541	0.96088		160.609	0.95954		160.624	0.92768		160.654	0.9495
	161.523	0.95724		161.621	0.96072		161.576	0.96048		161.5	0.93036		161.621	0.9504
	162.506	0.9573		162.763	0.96138		162.566	0.9611		162.77	0.92858		162.604	0.95014
	163.503	0.95848		163.609	0.96194		163.556	0.96036		163.533	0.92956		163.601	0.95116
	164.455	0.95784		164.584	0.96228		164.531	0.9631		164.508	0.92886		164.561	0.9511
	165.649	0.9588		165.672	0.96342		165.544	0.96186		165.506	0.93022		165.604	0.95176
	166.451	0.95862		166.798	0.9635		166.723	0.96094		166.715	0.9293		166.571	0.95244
	167.478	0.95874		167.388	0.96286		167.539	0.96078		167.667	0.93198		167.562	0.95242
	168.612	0.95972		168.4	0.96214		168.453	0.9626		168.68	0.93034		168.544	0.952
	169.579	0.95992		169.481	0.96444		169.647	0.96218		169.572	0.93292		169.496	0.95228
	170.584	0.96078		170.539	0.96506		170.645	0.96394		170.569	0.93298		170.486	0.95398
	171.537	0.95992		171.544	0.9644		171.597	0.96416		171.612	0.9327		171.537	0.95394
	172.542	0.96222		172.368	0.96456		172.572	0.96436		172.557	0.93286		172.814	0.95396
	173.532	0.961		173.547	0.965		173.547	0.9658		173.509	0.93352		173.63	0.95544
	174.507	0.96166		174.854	0.96526		174.514	0.96486		174.514	0.93494		174.62	0.95504
	175.482	0.96178		175.64	0.96734		175.535	0.96558		175.527	0.93546		175.572	0.95512
	176.615	0.96168		176.645	0.96568		176.494	0.9653		176.509	0.9366		176.6	0.95496
	177.62	0.96296		177.651	0.967		177.484	0.96522		177.507	0.93684		177.56	0.95492
	178.641	0.96168		178.641	0.96656		178.656	0.96632		178.444	0.93678		178.542	0.95522
	179.6	0.9627		179.623	0.96712		179.638	0.96532		179.638	0.93632		179.593	0.95674
	180.56	0.96354		180.553	0.96766		180.613	0.9664		180.613	0.93734		180.575	0.95622
	181.573	0.96386		181.603	0.96622		181.611	0.9669		181.565	0.9375		181.52	0.95672
	182.729	0.963		182.517	0.96698		182.608	0.96754		182.654	0.93766		182.729	0.95734
	183.492	0.96392		183.523	0.96752		183.568	0.9674		183.576	0.93804		183.492	0.9579
	184.49	0.96546		184.686	0.96926		184.596	0.96714		184.732	0.93954		184.49	0.958
	185.631	0.965		185.465	0.96946		185.616	0.96878		185.54	0.9396		185.548	0.9576
	186.598	0.96636		186.644	0.96878		186.546	0.96826		186.515	0.93948		186.651	0.95856
	187.581	0.9664		187.634	0.96956		187.528	0.96912		187.505	0.93958		187.649	0.9585
	188.616	0.96456		188.752	0.96826		188.51	0.96938		188.556	0.94106		188.662	0.95802
	189.576	0.96672		189.538	0.96952		189.493	0.96918		189.682	0.94038		189.621	0.959
	190.536	0.9662		190.521	0.97046		190.679	0.97104		190.687	0.9418		190.543	0.95886
	191.549	0.96722		191.473	0.97036		191.496	0.97098		191.465	0.94168		191.564	0.95982
	192.493	0.96678		192.516	0.96946		192.675	0.96926		192.712	0.94136		192.591	0.96046
	193.491	0.96818		193.649	0.97178		193.657	0.97028		193.619	0.943		193.574	0.96084
	194.67	0.96878		194.715	0.97024		194.602	0.97028		194.443	0.94348		194.579	0.961
	195.682	0.96836		195.645	0.96972		195.584	0.97036		195.584	0.94298		195.569	0.961
	196.854	0.96954		196.589	0.97254		196.551	0.97192		196.567	0.9438		196.551	0.96022
	197.625	0.96708		197.564	0.97232		197.557	0.9715		197.519	0.94562		197.489	0.96224
	198.569	0.96872		198.554	0.97114		198.751	0.97188		198.569	0.9457		198.547	0.96024
	199.574	0.96924		199.499	0.97214		199.567	0.97178		199.522	0.9453		199.71	0.96424
	200.738	0.96906		200.7	0.9732		200.481	0.97136		200.489	0.9459		200.504	0.96272
	201.517	0.96834		201.494	0.97422		201.554	0.97206		201.675	0.94572		201.683	0.96186
	202.658	0.96974		202.597	0.97292		202.62	0.97204		202.469	0.94684		202.605	0.96292
	203.618	0.97096		203.602	0.97416		203.557	0.97302		203.489	0.94748		203.663	0.96526
	204.6	0.97024		204.426	0.97398		204.555	0.97344		204.645	0.9471		204.63	0.96428
	205.545	0.97038		205.552	0.97512		205.583	0.9734		205.628	0.94866		205.605	0.96326
	206.557	0.9705		206.527	0.9743		206.542	0.97464		206.61	0.94792		206.595	0.96324
	207.532	0.97084		207.51	0.97414		207.502	0.97346		207.457	0.94958		207.631	0.96402
	208.477	0.97052		208.711	0.97446		208.522	0.97276		208.545	0.94982		208.545	0.9653
	209.686	0.97112		209.512	0.97578		209.527	0.97428		209.595	0.95028		209.55	0.9643
	210.623	0.9702		210.457	0.97538		210.495	0.97492		210.548	0.9506		210.502	0.96576
	211.817	0.97218		211.651	0.97654		211.47	0.97436		211.56	0.95028		211.507	0.96556
	212.588	0.97366		212.618	0.97468		212.452	0.97572		212.558	0.95126		212.528	0.96558
	213.601	0.97236		213.608	0.97628		213.661	0.97448		213.488	0.95042		213.495	0.96696
	214.651	0.97404		214.621	0.9759		214.455	0.97546		214.508	0.95234		214.462	0.96646
	215.528	0.97378		215.573	0.97746		215.619	0.97488		215.52	0.95196		215.468	0.9664
	216.586	0.97378		216.526	0.97714		216.624	0.97668		216.677	0.95224		216.654	0.96818
	217.523	0.9747		217.516	0.97614		217.636	0.9754		217.652	0.95372		217.463	0.96742
	218.536	0.97326		218.468	0.977		218.747	0.97662		218.664	0.95408		218.468	0.96864
	219.685	0.97552		219.465	0.97648		219.632	0.97752		219.647	0.95326		219.632	0.96742
	220.501	0.97482		220.833	0.97594		220.569	0.97754		220.433	0.95594		220.622	0.9681
	221.612	0.97426		221.619	0.97726		221.521	0.97738		221.589	0.95478		221.536	0.96822
	222.609	0.9757		222.587	0.97778		222.519	0.97654		222.571	0.95612		222.503	0.96874
	223.561	0.97504		223.554	0.97738		223.531	0.97604		223.66	0.95558		223.493	0.96876
	224.514	0.976		224.536	0.97864		224.536	0.97778		224.544	0.95538		224.544	0.96862
	225.715	0.97584		225.564	0.9772		225.519	0.97822		225.564	0.95654		225.504	0.96932
	226.479	0.97414		226.539	0.98012		226.456	0.9776		226.531	0.95634		226.675	0.97002
	227.665	0.97536		227.559	0.9781		227.469	0.97744		227.718	0.95598		227.673	0.96884
	228.587	0.97608		228.685	0.97976		228.648	0.9789		228.655	0.95828		228.632	0.96992
	229.6	0.97616		229.66	0.97862		229.653	0.9779		229.842	0.95872		229.585	0.97044
	230.62	0.97634		230.454	0.97794		230.658	0.9794		230.597	0.95886		230.628	0.97022
	231.595	0.97612		231.595	0.98032		231.61	0.97844		231.58	0.95966		231.587	0.97268
	232.653	0.97674		232.585	0.981		232.638	0.97918		232.577	0.95972		232.6	0.97226
	233.62	0.97728		233.462	0.9802		233.575	0.98026		233.598	0.96014		233.575	0.97268
	234.618	0.97708		234.557	0.98024		234.618	0.98032		234.565	0.96102		234.61	0.97256
	235.525	0.97724		235.578	0.9811		235.615	0.9801		235.51	0.96084		235.396	0.97242
	236.492	0.97892		236.817	0.98054		236.598	0.98082		236.492	0.96028		236.598	0.97214
	237.709	0.97866		237.588	0.9807		237.558	0.98008		237.505	0.96032		237.558	0.97286
	238.653	0.97844		238.502	0.98054		238.517	0.9809		238.495	0.96348		238.563	0.97398
	239.628	0.98		239.696	0.98098		239.485	0.9819		239.666	0.96296		239.553	0.97436
	240.588	0.97876		240.429	0.98016		240.467	0.98114		240.482	0.96336		240.565	0.97388
	241.601	0.9785		241.639	0.9814		241.654	0.98194		241.616	0.96334		241.518	0.97344
	242.576	0.97904		242.598	0.98138		242.636	0.98064		242.402	0.96398		242.666	0.97372
	243.543	0.9807		243.619	0.9808		243.808	0.98144		243.611	0.9626		243.838	0.97574
	244.571	0.9795		244.556	0.98238		244.646	0.98166		244.654	0.96364		244.616	0.975
	245.508	0.97788		245.523	0.9823		245.591	0.9815		245.606	0.96432		245.591	0.97562
	246.694	0.97936		246.581	0.9819		246.536	0.9821		246.551	0.9644		246.604	0.97566
	247.7	0.98008		247.73	0.9825		247.586	0.98188		247.548	0.9664		247.639	0.97504
	248.644	0.9801		248.682	0.98226		248.546	0.98078		248.554	0.96564		248.584	0.97662
	249.672	0.98056		249.68	0.98176		249.498	0.98086		249.529	0.96598		249.559	0.9756
	259.572	0.9822		259.965	0.98434		260.222	0.98258		260.063	0.96874		260.222	0.97922
	269.608	0.98216		270.032	0.98484		270.296	0.98542		270.084	0.9727		270.273	0.97992
	279.629	0.98274		280.022	0.98498		280.264	0.9858		280.113	0.97624		280.166	0.98102
	289.605	0.98496		290.028	0.98706		290.285	0.98682		290.195	0.9777		290.323	0.9839
	299.634	0.98504		300.087	0.98792		300.321	0.98986		300.012	0.9825		300.374	0.98684
	309.655	0.98674		309.942	0.98914		310.29	0.98944		309.987	0.98318		310.38	0.9873
	319.744	0.98826		319.918	0.99076		320.356	0.9893		319.986	0.98544		320.159	0.98828
	329.712	0.98836		329.931	0.99038		330.309	0.99164		330.029	0.98646		330.332	0.99062
	339.703	0.9897		340.035	0.99066		340.149	0.99014		340.035	0.98818		340.262	0.98944
	349.746	0.98956		350.003	0.99118		350.2	0.99192		350.003	0.99016		350.253	0.99148
	359.775	0.99206		360.017	0.99042		360.153	0.99376		360.055	0.98982		360.266	0.99374
	369.796	0.99148		370.038	0.99234		370.234	0.99348		370.068	0.99092		370.242	0.9947
	379.81	0.9924		380.127	0.9925		380.195	0.9943		380.097	0.99306		380.195	0.99626
	389.649	0.99188		390.088	0.99472		390.269	0.99494		390.148	0.99246		390.367	0.99538
	399.769	0.99282		400.207	0.99398		400.411	0.9946		400.207	0.99462		400.418	0.99406
	409.782	0.99306		410.205	0.99468		410.394	0.99642		410.303	0.99506		410.402	0.99606
	419.818	0.99152		420.264	0.99424		420.415	0.99758		420.317	0.99352		420.438	0.99658
	429.817	0.99362		430.081	0.9953		430.444	0.99658		430.126	0.99428		430.421	0.99636
	439.823	0.99518		440.117	0.99646		440.442	0.99732		440.117	0.99582		440.48	0.99644
	450.017	0.9951		450.116	0.99448		450.478	0.99778		450.168	0.99586		450.546	0.99668
	460.061	0.99532		460.129	0.9944		460.514	0.99786		460.159	0.99576		460.303	1
	470.09	0.9944		470.233	0.9952		470.46	0.9979		470.135	0.99584		470.324	0.99818
	480.08	0.9956		480.194	0.99588		480.285	1		480.171	0.99632		480.353	0.99738
	490.132	0.99554		490.154	0.99604		490.321	0.99796		490.23	0.99906		490.358	0.99676
	500.13	0.99456		500.228	0.99494		500.266	0.99968		500.198	0.99856		500.334	0.99786

## Sheet: Fig.1c
Fig.1c
	PS thickness(nm)	εb(%)	Error bar
	1.65	1.1725	0.14824
	3.05	1.03325	0.13187
	5.92	0.9	0.10221
	7.51	1.386	0.20247
	9.73	1.54	0.13162

## Sheet: Fig.1d
Fig.1d
	PS thickness(nm)	Ft(mN)	Error bar
	1.65	139.46	18.949
	3.05	229.5	21.141
	5.92	298.31	8.412
	7.51	378.99	20.135
	9.73	475.48	42.967

## Sheet: Fig.1e
Fig.1e
	PS thickness(nm)	TL(℃)
	1.65	103
	3.05	104
	5.92	105
	7.51	108
	9.73	110

## Sheet: Fig.1f
Fig.1f
	samples	Adhesion(N/m)	Adhesion(N/m)
	1	4	7000
	2	2.9	6600
	3	2.8	6900
	4	3.2	7200
	5	3.3	5900
	6	2.7	5500
	7	3	6600
	8	3.4	6800
	9	3.1	6600
	10	3	6300
	11	2.8	5300
	12	2.9	7700
	13	2.7	7500
	14	3.5	6100
	15	2.6	6400
	16	4	6900
	17	3.1	5900
	18	2.6	5200
	19	3.4	6800
	20	3.6	6600

## Sheet: Fig.1g
Fig.1g
	samples	εpoly(%)
	1	0.0239808
	2	0.0173861
	3	0.0167866
	4	0.0191847
	5	0.0197842
	6	0.0161871
	7	0.0179856
	8	0.0203837
	9	0.0185851
	10	0.0179856
	11	0.0167866
	12	0.0173861
	13	0.0161871
	14	0.0209832
	15	0.0155875
	16	0.0239808
	17	0.0185851
	18	0.0155875
	19	0.0203837
	20	0.0215827

## Sheet: Fig.2b
Fig.2b	Co					Ni80Fe20					Ni
	before transfer		after transfer			before transfer		after transfer			before transfer		after transfer
	B(Oe)	M/Ms	B(Oe)	M/Ms		B(Oe)	M/Ms	B(Oe)	M/Ms		B(Oe)	M/Ms	B(Oe)	M/Ms
	500.019	0.99754	500.039	0.99886		299.983	0.99048	299.889	0.98996		500.039	0.99342	500.161	0.9973
	489.953	0.99712	489.904	0.99938		295.017	0.99088	294.971	0.98798		489.848	0.98968	489.877	0.99884
	479.932	0.99742	479.895	0.99848		290.114	0.99088	290.154	0.99076		479.928	0.99266	480.026	0.99874
	469.883	0.99574	469.894	0.9981		285.007	0.9902	285.139	0.99106		470.099	0.9926	469.858	0.99516
	460.092	0.99576	460.031	0.99788		280.149	0.9972	280.182	0.99184		460.094	0.99332	460.119	0.9938
	449.997	0.99584	450.04	0.99694		275.079	0.99276	275.099	0.99344		450.039	0.98912	450.087	0.99498
	440.027	0.9957	440.094	0.99728		269.882	0.99394	270.014	0.98748		440.065	0.98916	440.094	0.99338
	430.031	0.99626	430.084	0.99774		265.089	0.99708	264.996	0.99774		430.17	0.9904	430.137	0.99574
	420.007	0.99546	419.998	0.99678		259.942	0.98954	259.902	0.99052		420.071	0.9864	420.152	0.99462
	409.825	0.99538	409.892	0.99774		254.933	0.99226	254.979	0.99246		409.904	0.98938	409.918	0.99252
	399.878	0.99484	399.851	0.99642		249.921	0.9911	249.903	0.99304		399.972	0.98558	399.956	0.99102
	389.928	0.99476	389.888	0.9969		244.906	0.99628	244.895	0.99546		390.12	0.98464	390.08	0.99078
	380.075	0.9946	379.978	0.99574		239.965	0.99404	239.959	0.99384		380.065	0.98646	380.05	0.98518
	370.021	0.9936	370.041	0.99596		235.073	0.98736	235.025	0.9947		369.997	0.98358	370.031	0.98786
	360.005	0.99268	360.158	0.99502		230.148	0.98826	230.116	0.99338		360.053	0.98128	360.214	0.98634
	350.161	0.99294	349.94	0.99658		225.044	0.99122	225.146	0.9929		350.019	0.98332	350.171	0.98896
	340.144	0.99188	340.129	0.9947		219.951	0.9915	219.848	0.9943		340.007	0.98196	339.976	0.98512
	329.953	0.99126	329.806	0.99426		215.016	0.99338	215.134	0.99222		329.961	0.9799	329.872	0.98476
	320.003	0.9913	320.075	0.99606		210.029	0.99548	210.065	0.99454		319.971	0.98164	319.937	0.98558
	310.149	0.9902	310.079	0.9937		205.04	0.99168	205.043	0.9903		310.01	0.97794	310.014	0.98282
	300.139	0.98882	300.1	0.9936		200.21	0.99004	200.165	0.98986		299.998	0.9755	300.041	0.98104
	290.101	0.98902	290.072	0.99334		195.055	0.98396	195.084	0.99378		290.09	0.97794	290.089	0.98098
	280.037	0.98924	280.039	0.99132		190.153	0.9908	190.022	0.98692		280.14	0.9748	280.125	0.98444
	270.04	0.98744	270.056	0.99172		185.136	0.99278	185.109	0.9844		270.12	0.97426	270.091	0.97914
	259.99	0.98734	259.986	0.99006		179.834	0.99186	179.973	0.9912		260.002	0.97276	260.096	0.97844
	249.911	0.98422	249.904	0.99002		174.96	0.99362	174.941	0.98746		249.903	0.97262	249.794	0.9769
	239.865	0.98264	239.922	0.98894		170.011	0.99138	170.055	0.99214		240.008	0.97006	239.98	0.97162
	230.024	0.9826	230.065	0.98764		165.024	0.99616	165.041	0.9969		230.054	0.96752	230.05	0.97416
	220.084	0.98072	220.065	0.98656		160.067	0.98662	160.096	0.98714		220.068	0.96664	220.044	0.96948
	210.136	0.98056	210.099	0.98634		155.077	0.99342	155.135	0.9865		209.945	0.96446	210.054	0.97124
	200.072	0.97982	200.073	0.98536		150.053	0.99664	150.063	0.9952		200.082	0.96572	200.129	0.96734
	199.689	0.9798	199.47	0.98606		149.632	0.99366	149.602	0.99316		199.642	0.96472	199.618	0.96774
	199.144	0.97968	199.201	0.9859		149.042	0.99662	149.033	0.99928		199.058	0.9658	199.022	0.96722
	198.544	0.98094	198.468	0.9861		148.571	0.99474	148.563	0.99774		198.562	0.96736	198.591	0.96984
	198.167	0.9794	198.131	0.98632		148.101	1	148.111	0.9984		198.101	0.96086	198.076	0.97028
	197.522	0.97844	197.636	0.98594		147.511	0.9928	147.407	0.99704		197.5	0.96496	197.55	0.96798
	196.95	0.97982	197.052	0.98612		147.034	0.99632	147.014	0.99862		197.11	0.96942	197.032	0.96968
	196.471	0.97886	196.632	0.9865		146.518	0.99918	146.538	0.99894		196.697	0.96478	196.654	0.96722
	196.124	0.97994	196.161	0.98554		146.143	0.99752	146.042	0.99788		196.022	0.9616	196.069	0.96964
	195.565	0.97928	195.638	0.98594		145.476	0.99592	145.571	0.99506		195.58	0.96502	195.601	0.96814
	195.037	0.97844	195.086	0.9854		144.98	0.9953	145	0.9976		195.026	0.9657	194.981	0.96778
	194.524	0.97946	194.653	0.98546		144.548	0.99868	144.606	0.99682		194.56	0.9654	194.5	0.96734
	193.987	0.97878	194.071	0.98578		144.046	0.99344	144.024	0.9939		194.129	0.9638	194.072	0.96878
	193.661	0.9794	193.687	0.98576		143.631	0.99604	143.622	0.99944		193.606	0.96238	193.67	0.96668
	193.059	0.97854	193.078	0.9855		143.093	0.99684	142.951	0.99582		193.075	0.96422	193.015	0.9647
	192.561	0.97866	192.562	0.98486		142.516	0.99702	142.507	0.99876		192.583	0.96522	192.42	0.9678
	192.029	0.97878	191.907	0.9847		142.028	0.99118	142.038	0.99506		192.256	0.9653	191.954	0.96846
	191.579	0.9789	191.548	0.9847		141.589	0.9974	141.589	0.9959		191.607	0.96162	191.54	0.966
	191.118	0.97798	191.083	0.98424		140.946	0.99666	141.047	0.99692		191.072	0.96262	191.054	0.9651
	190.548	0.97864	190.491	0.98474		140.454	0.99722	140.555	0.99748		190.564	0.9619	190.51	0.96706
	190.052	0.97866	190.089	0.98464		140.049	0.99852	139.966	0.99712		190.051	0.96484	190.054	0.96486
	189.415	0.97738	189.663	0.98392		139.599	0.99618	139.629	0.99724		189.63	0.96534	189.638	0.96834
	189.059	0.9777	189.075	0.98468		139.011	0.995	138.945	0.99642		189.056	0.96156	189.077	0.96854
	188.638	0.97784	188.663	0.98316		138.504	0.99452	138.436	0.99446		188.506	0.9648	188.673	0.96776
	188.065	0.97812	188.11	0.98414		138.026	0.99668	138.101	0.99734		188.093	0.96406	188.083	0.96666
	187.596	0.97784	187.643	0.98432		137.587	0.9981	137.576	0.99712		187.605	0.96296	187.606	0.96384
	187.107	0.97718	187.08	0.98458		136.966	0.99442	137.119	0.99734		187.196	0.96216	186.95	0.96714
	186.462	0.9782	186.445	0.98378		136.629	0.99544	136.425	0.9935		186.47	0.96026	186.62	0.9673
	185.861	0.9784	185.974	0.98352		136.065	0.99688	136.004	0.99564		186.03	0.96448	185.907	0.96708
	185.645	0.97796	185.637	0.98432		135.541	0.99604	135.583	0.99412		185.45	0.96218	185.459	0.96724
	184.99	0.97802	184.979	0.98374		135.053	0.99472	134.953	0.99622		184.988	0.96284	185	0.9657
	184.547	0.97806	184.519	0.98412		134.445	0.99464	134.53	0.99646		184.585	0.9647	184.565	0.96562
	184.089	0.9774	184.033	0.9836		134.087	0.99794	134.06	0.99936		184.144	0.96458	184.111	0.96606
	183.555	0.97646	183.572	0.9838		133.597	0.99616	133.561	0.99576		183.629	0.96254	183.574	0.96472
	183.077	0.9772	183.144	0.98392		133.001	0.99336	132.917	0.99808		182.964	0.96288	183.056	0.9657
	182.654	0.97642	182.636	0.9834		132.607	0.99472	132.572	0.99606		182.504	0.96028	182.681	0.96552
	181.981	0.97682	182.102	0.98322		132.112	0.99806	132.018	0.99842		181.916	0.96106	181.98	0.9627
	181.636	0.97684	181.401	0.984		131.634	0.9946	131.566	0.99368		181.538	0.96442	181.475	0.96526
	180.976	0.97652	181.06	0.98314		131.05	0.99332	130.974	0.99442		181.032	0.9627	181.081	0.96532
	180.528	0.97722	180.519	0.98362		130.631	0.99482	130.518	0.99436		180.47	0.96198	180.49	0.96468
	180.059	0.97674	179.975	0.98362		130.18	0.99398	130.107	1		180.104	0.96362	180.104	0.96592
	179.607	0.97724	179.486	0.98356		129.505	0.99798	129.497	0.99614		179.571	0.9624	179.562	0.96534
	179.159	0.976	179.157	0.98222		129.036	0.99626	129.055	0.99426		179	0.95874	178.933	0.96386
	178.501	0.97534	178.454	0.9829		128.466	0.9934	128.541	0.9971		178.558	0.96264	178.531	0.96322
	177.922	0.9759	177.958	0.98314		128.092	0.9972	128.06	0.9966		178.042	0.96032	177.989	0.96306
	177.493	0.97634	177.471	0.9822		127.508	0.99414	127.558	0.9967		177.538	0.96128	177.536	0.96654
	177.022	0.97536	177.03	0.98256		127.085	0.99506	127.022	0.99756		177.07	0.96056	177.025	0.96384
	176.609	0.97646	176.598	0.98206		126.561	0.99536	126.617	0.99366		176.461	0.9631	176.627	0.96616
	175.97	0.97554	175.97	0.98328		126.055	0.9947	125.983	0.99292		176.131	0.96172	176.084	0.9643
	175.579	0.97548	175.418	0.98258		125.585	0.99662	125.569	0.99766		175.409	0.96028	175.632	0.9694
	174.996	0.97442	175.138	0.98166		125.008	0.99626	125.082	0.99562		174.988	0.95852	175.027	0.96504
	174.527	0.97512	174.5	0.98142		124.489	0.99794	124.656	0.9965		174.528	0.96058	174.489	0.96414
	174.088	0.9747	174.05	0.9813		124.04	0.99258	124.04	0.99712		174.124	0.96226	174.094	0.9656
	173.571	0.97504	173.561	0.9819		123.582	0.99696	123.583	0.99556		173.6	0.96194	173.654	0.96558
	173.065	0.97458	173.075	0.98172		123.001	0.99564	123.161	0.99626		173.132	0.95998	173.16	0.9648
	172.572	0.97458	172.43	0.98132		122.635	0.99768	122.549	0.99974		172.552	0.95996	172.476	0.9624
	171.976	0.97422	171.948	0.98136		122.109	0.99394	122.091	0.99324		172.054	0.96322	171.941	0.96492
	171.566	0.9748	171.566	0.98138		121.481	0.99576	121.652	0.99296		171.557	0.95874	171.52	0.96332
	171.071	0.97534	171.001	0.9808		121.088	0.99492	121.067	0.99766		171.012	0.96032	171.148	0.9644
	170.602	0.97428	170.506	0.98046		120.645	0.99302	120.63	0.9927		170.656	0.958	170.612	0.96372
	170.124	0.97428	170.085	0.98148		119.973	0.99604	120.095	0.99536		170.142	0.95982	170.096	0.9621
	169.514	0.97426	169.5	0.98068		119.587	0.99472	119.599	0.99512		169.481	0.96094	169.467	0.96558
	169.12	0.97432	168.998	0.98132		119.016	0.9953	119.053	0.99674		169.186	0.96074	168.998	0.9645
	168.558	0.97452	168.576	0.97988		118.641	0.99464	118.46	0.9952		168.556	0.95696	168.511	0.96384
	168.117	0.97368	168.071	0.98092		118.087	0.9943	117.975	0.99348		167.946	0.95696	168.078	0.96268
	167.459	0.97368	167.469	0.9804		117.574	0.99548	117.543	0.99482		167.629	0.95926	167.497	0.96474
	166.917	0.97314	167.168	0.98034		117.018	0.99236	116.984	0.99796		167.067	0.95776	166.973	0.9646
	166.543	0.97438	166.439	0.97942		116.606	0.994	116.552	0.99486		166.522	0.96014	166.513	0.96598
	166.128	0.97322	165.982	0.9801		116.111	0.99276	116.168	0.99522		166.054	0.9588	166.047	0.96298
	165.586	0.97358	165.595	0.9797		115.567	0.99482	115.493	0.99622		165.604	0.95838	165.595	0.96372
	164.921	0.97322	165.062	0.97938		115.088	0.99312	115.053	0.99832		164.956	0.95886	164.988	0.96114
	164.398	0.97296	164.66	0.98024		114.609	0.99608	114.57	0.99544		164.469	0.9597	164.478	0.9622
	163.984	0.97234	163.992	0.97966		114.047	0.99508	113.964	0.99376		164.031	0.95936	164.077	0.96348
	163.57	0.97332	163.591	0.9793		113.588	0.99418	113.513	0.99252		163.56	0.95834	163.629	0.96084
	163.075	0.97234	163.101	0.97934		113.092	0.99326	113.121	0.99658		163.14	0.95806	163.126	0.96174
	162.483	0.97252	162.557	0.97926		112.556	0.99708	112.502	0.99646		162.474	0.96086	162.576	0.96128
	161.929	0.97284	161.987	0.97896		112.058	0.99468	112.126	0.99526		162.026	0.95832	161.997	0.96314
	161.572	0.97154	161.565	0.97872		111.508	0.99282	111.489	0.99606		161.592	0.96012	161.509	0.95996
	161.048	0.97144	161.059	0.9795		110.993	0.9928	111.021	0.99312		161.132	0.96324	161.142	0.9618
	160.44	0.97158	160.619	0.97834		110.627	0.99702	110.608	0.99282		160.637	0.95718	160.619	0.96194
	160.008	0.97258	160.149	0.97894		110.174	0.99722	110.075	0.99298		160.028	0.95964	160.169	0.9634
	159.53	0.97196	159.511	0.97862		109.585	0.99408	109.578	0.99142		159.568	0.9587	159.531	0.96512
	159.101	0.97094	159.118	0.97764		109.18	0.99346	109.126	0.99862		159.036	0.95894	159.063	0.96102
	158.611	0.97116	158.583	0.97842		108.582	0.99164	108.556	0.99494		158.639	0.9557	158.424	0.9645
	157.911	0.97172	158.125	0.97736		108.047	0.9946	108.067	0.99608		157.974	0.9577	158.143	0.96104
	157.625	0.97166	157.607	0.9783		107.513	0.9975	107.516	0.99566		157.609	0.9602	157.524	0.95904
	157.01	0.97164	156.982	0.97722		107.096	0.99186	107.102	0.99256		157.075	0.9576	157.085	0.96184
	156.547	0.9706	156.585	0.9781		106.434	0.99522	106.689	0.9956		156.493	0.95864	156.655	0.96238
	156.152	0.97092	156.052	0.97816		106.091	0.99494	105.96	0.9931		156.035	0.95792	156.004	0.95896
	155.46	0.97058	155.587	0.97774		105.562	0.99502	105.49	0.99322		155.549	0.957	155.563	0.9597
	155.048	0.96986	155.069	0.97602		105.075	0.99332	104.936	0.99314		155.068	0.95708	155.107	0.96
	154.572	0.9705	154.498	0.97768		104.542	0.99282	104.506	0.99448		154.647	0.95588	154.601	0.96296
	154.13	0.97054	154.106	0.97688		104.047	0.99072	104.065	0.99598		153.941	0.9554	154.167	0.95796
	153.661	0.97008	153.494	0.97746		103.68	0.99498	103.58	0.99512		153.597	0.95614	153.512	0.96008
	153.072	0.96948	153.099	0.97628		102.924	0.993	102.978	0.99598		153.072	0.95418	153.118	0.95808
	152.614	0.97036	152.593	0.97592		102.602	0.99394	102.508	0.99428		152.634	0.95336	152.622	0.96198
	152.125	0.96936	152.101	0.97646		102.02	0.99312	102.079	0.9942		151.986	0.95486	152.048	0.96024
	151.46	0.96926	151.555	0.97714		101.525	0.99532	101.534	0.99146		151.564	0.95496	151.532	0.96194
	151.121	0.96908	151.094	0.97658		101.028	0.99216	101.026	0.99396		151.087	0.95646	151.143	0.95852
	150.617	0.96896	150.569	0.9762		100.624	0.99318	100.569	0.9946		150.614	0.9602	150.655	0.9623
	150.167	0.96922	149.988	0.97616		100.088	0.99498	100.062	0.99258		150.034	0.95678	150.084	0.96138
	149.596	0.96936	149.529	0.97614		99.519	0.9946	99.3975	0.99466		149.633	0.95678	149.539	0.95946
	149.081	0.96916	149.107	0.97542		99.0495	0.993	99.0305	0.99446		149.099	0.95602	149.163	0.95798
	148.593	0.96862	148.659	0.9756		98.516	0.99316	98.458	0.99148		148.582	0.95598	148.571	0.95818
	148.057	0.96788	148.039	0.9747		98.0655	0.99444	98.0865	0.993		148.142	0.95584	148.047	0.96078
	147.522	0.96776	147.553	0.9749		97.597	0.9964	97.5515	0.99498		147.513	0.95566	147.606	0.95632
	147.071	0.96842	147.046	0.97572		96.9585	0.99158	97.0895	0.99126		147.109	0.95304	147.007	0.95912
	146.65	0.96836	146.455	0.97546		96.461	0.993	96.624	0.99388		146.528	0.95788	146.681	0.95738
	146.209	0.9683	145.977	0.9749		96.0235	0.99334	95.959	0.99096		146.06	0.95476	146.01	0.95904
	145.554	0.96774	145.557	0.975		95.554	0.9923	95.5155	0.99324		145.573	0.95694	145.5	0.95962
	145.097	0.96834	145.068	0.97448		95.121	0.99468	94.9645	0.99114		145.076	0.95344	145.084	0.95742
	144.619	0.96664	144.645	0.97434		94.709	0.99042	94.6345	0.9908		144.5	0.9522	144.466	0.95744
	144.026	0.96724	144.204	0.97456		94.1285	0.99582	94.075	0.99366		144.056	0.95616	143.981	0.95892
	143.492	0.96612	143.481	0.9741		93.5095	0.99706	93.6965	0.99034		143.606	0.95378	143.556	0.96022
	143.087	0.96572	143.05	0.97398		93.041	0.99092	93.0715	0.99378		143.087	0.9561	143.042	0.96082
	142.546	0.96526	142.554	0.97348		92.591	0.99336	92.573	0.99554		142.638	0.95686	142.65	0.95584
	141.982	0.96584	142.031	0.97416		92.15	0.99164	92.133	0.99106		141.983	0.953	141.993	0.95816
	141.553	0.96606	141.476	0.97416		91.4865	0.99324	91.541	0.99262		141.486	0.95604	141.495	0.9593
	141	0.96562	141.092	0.97414		90.9695	0.99332	90.963	0.99306		141.082	0.9527	141.029	0.95876
	140.605	0.96584	140.615	0.97382		90.5105	0.99486	90.5755	0.99234		140.435	0.95362	140.578	0.95778
	140.154	0.96592	140.013	0.97302		90.0345	0.9928	90.0705	0.99492		140.171	0.9535	140.007	0.95698
	139.537	0.9665	139.523	0.97248		89.6095	0.989	89.6095	0.99212		139.526	0.95428	139.568	0.95512
	138.966	0.96516	139.019	0.97352		88.991	0.99098	88.9625	0.99446		139.058	0.95198	139.163	0.95736
	138.552	0.96488	138.572	0.97348		88.524	0.99516	88.505	0.99232		138.572	0.95404	138.618	0.95792
	138.084	0.96422	138.121	0.97274		88.0925	0.99496	88.017	0.99392		138.103	0.9545	137.969	0.95608
	137.468	0.9654	137.59	0.9724		87.6045	0.99446	87.569	0.99238		137.486	0.95276	137.54	0.9566
	136.977	0.96446	137.043	0.97318		86.9585	0.99236	87.091	0.99		137.015	0.95454	137.007	0.95774
	136.609	0.96548	136.549	0.97238		86.5095	0.99438	86.583	0.9906		136.639	0.95436	136.576	0.9574
	136.049	0.9641	136.06	0.9717		86.012	0.99376	85.9995	0.9919		136.096	0.95552	136.03	0.95688
	135.496	0.96442	135.636	0.97178		85.588	0.9923	85.531	0.99146		135.448	0.9519	135.506	0.95272
	135.01	0.96318	135.018	0.97196		84.885	0.99172	85.046	0.99378		135.073	0.95308	135.147	0.95558
	134.587	0.96354	134.599	0.97172		84.473	0.9975	84.39	0.99374		134.435	0.95252	134.549	0.95524
	133.958	0.96414	134.128	0.97158		84.041	0.9903	84.043	0.99226		133.968	0.9519	134.042	0.95626
	133.511	0.96348	133.554	0.97172		83.534	0.99282	83.527	0.99168		133.546	0.95444	133.602	0.95678
	133.081	0.96366	132.992	0.97092		83.1595	0.9901	83.0665	0.9894		133.091	0.95364	133.032	0.95906
	132.638	0.9626	132.59	0.97208		82.468	0.99246	82.609	0.99082		132.682	0.9523	132.506	0.95764
	131.987	0.96212	132.007	0.97068		82.0365	0.98988	82.0195	0.99698		132.02	0.95272	132.036	0.95316
	131.551	0.96264	131.5	0.97128		81.5795	0.99012	81.5395	0.99078		131.569	0.95164	131.554	0.9589
	131.1	0.96238	131.108	0.97052		81.0895	0.9931	81.101	0.99482		131.017	0.95162	131.155	0.95466
	130.52	0.96204	130.624	0.97082		80.646	0.9932	80.6695	0.99274		130.708	0.95188	130.62	0.9536
	129.987	0.96156	129.976	0.97014		80.056	0.9932	80.021	0.99284		130.06	0.94862	130.003	0.95408
	129.573	0.96158	129.628	0.97068		79.544	0.9908	79.526	0.99154		129.627	0.95238	129.62	0.95414
	129.067	0.96152	129.066	0.96884		78.9155	0.99214	79.129	0.99022		129.151	0.94954	129.167	0.95436
	128.56	0.96126	128.448	0.96888		78.616	0.99216	78.581	0.99498		128.494	0.95312	128.571	0.9516
	128.091	0.96076	128.09	0.97006		77.998	0.99278	77.998	0.99614		128.111	0.95218	128.083	0.95348
	127.613	0.9606	127.519	0.96962		77.5945	0.98956	77.4915	0.99174		127.639	0.9519	127.597	0.9528
	127.136	0.9608	126.948	0.96818		77.096	0.99026	77.086	0.99556		126.974	0.94772	127.029	0.9528
	126.676	0.9602	126.554	0.96916		76.5545	0.99396	76.657	0.99806		126.507	0.95238	126.584	0.95362
	126.057	0.96032	126.038	0.96848		76.0385	0.99236	76.0565	0.99578		126.112	0.9513	126.101	0.95176
	125.644	0.96026	125.636	0.96726		75.594	0.99238	75.616	0.99182		125.4	0.95274	125.71	0.9544
	125.017	0.95936	124.969	0.96906		74.9775	0.99388	75.0825	0.98862		125.1	0.94988	125.066	0.95206
	124.558	0.95904	124.529	0.96826		74.5285	0.99206	74.6885	0.99292		124.424	0.95254	124.573	0.95268
	123.957	0.9587	124.137	0.96824		74.097	0.98988	74.0415	0.99142		124.151	0.94928	124.173	0.9528
	123.441	0.9592	123.489	0.96794		73.645	0.99354	73.6185	0.98818		123.525	0.95208	123.593	0.95394
	123.002	0.95926	123.046	0.96774		73.141	0.99268	73.0855	0.98912		123.078	0.94998	123.076	0.95464
	122.646	0.95932	122.6	0.96764		72.54	0.99144	72.4935	0.98998		122.439	0.95094	122.514	0.95396
	121.951	0.95776	121.969	0.968		72.035	0.99046	72.056	0.99162		122.088	0.94936	122.026	0.95144
	121.575	0.95814	121.549	0.96718		71.6415	0.99484	71.623	0.99236		121.493	0.94934	121.639	0.95464
	121.041	0.95842	121.126	0.9664		70.9865	0.99374	70.966	0.99016		120.947	0.95172	120.939	0.9534
	120.516	0.95804	120.629	0.96738		70.534	0.99142	70.536	0.98764		120.556	0.95004	120.478	0.95278
	120.085	0.95818	120.022	0.96662		70.113	0.99118	70.0955	0.98724		120.067	0.94992	120.121	0.9487
	119.59	0.95648	119.585	0.96684		69.458	0.99024	69.5705	0.9919		119.439	0.95164	119.476	0.95306
	118.978	0.95764	119.206	0.96584		69.072	0.98944	69.066	0.9922		119.064	0.94908	119.073	0.95076
	118.529	0.95616	118.562	0.96574		68.529	0.98748	68.5465	0.99286		118.63	0.9502	118.606	0.9492
	118.138	0.95626	118.147	0.96532		68.068	0.99258	68.06	0.99018		118.124	0.9503	118.04	0.9527
	117.479	0.95646	117.647	0.96494		67.4225	0.98846	67.6375	0.9884		117.553	0.94758	117.554	0.95206
	117.085	0.95602	117.003	0.96638		66.991	0.98978	67.032	0.99072		117.076	0.94728	116.964	0.9529
	116.673	0.95574	116.599	0.96518		66.591	0.98986	66.5045	0.99262		116.507	0.95048	116.504	0.95328
	116.112	0.95508	116.01	0.96478		66.102	0.99108	66.1	0.98786		116.094	0.95058	116.044	0.95126
	115.558	0.9552	115.547	0.96392		65.585	0.9911	65.616	0.99014		115.613	0.94904	115.606	0.95004
	115.192	0.9547	115.174	0.96396		65.0885	0.99064	65.1435	0.98924		114.969	0.9491	114.969	0.94918
	114.564	0.95514	114.547	0.96386		64.5455	0.98728	64.489	0.98982		114.602	0.94614	114.556	0.95058
	114.059	0.95552	114.105	0.96346		64.002	0.99136	64.069	0.99092		114.078	0.94688	113.947	0.95182
	113.505	0.95354	113.582	0.96344		63.5605	0.98782	63.446	0.98932		113.496	0.9474	113.55	0.95118
	113.121	0.9554	113.084	0.9639		62.916	0.99074	63.082	0.99034		113.141	0.94902	113.113	0.94994
	112.549	0.954	112.579	0.96252		62.472	0.99114	62.484	0.9928		112.51	0.94866	112.495	0.95154
	111.996	0.95344	112.034	0.96304		62.044	0.989	62.0715	0.98756		112.044	0.94664	112.12	0.95062
	111.61	0.95244	111.543	0.96304		61.593	0.9898	61.6225	0.98854		111.641	0.94906	111.584	0.9499
	111.126	0.95402	111.171	0.96208		61.0975	0.98928	61.1515	0.98848		110.993	0.94758	111.04	0.95152
	110.561	0.95248	110.563	0.96224		60.5215	0.98894	60.4795	0.9868		110.533	0.9461	110.573	0.94904
	110.124	0.95292	110.085	0.9619		60.13	0.9909	60.0475	0.98808		110.158	0.94636	110.046	0.94952
	109.538	0.95108	109.541	0.9615		59.5605	0.98932	59.5805	0.98666		109.566	0.94678	109.531	0.95216
	109.061	0.95098	109.046	0.96138		59.1185	0.98824	59.1185	0.98978		109.099	0.94658	109.109	0.9514
	108.67	0.95232	108.472	0.96194		58.47	0.99044	58.6195	0.98782		108.471	0.94444	108.491	0.94826
	108.002	0.95072	107.964	0.96126		58.012	0.99108	57.9475	0.98828		108.013	0.94516	108.025	0.9489
	107.516	0.95118	107.544	0.96042		57.589	0.9894	57.4775	0.9907		107.523	0.9436	107.562	0.94936
	107.01	0.95036	107.121	0.96074		57.065	0.98664	57.0375	0.98876		107.105	0.94432	107.049	0.94846
	106.504	0.95058	106.494	0.96052		56.42	0.98944	56.438	0.99068		106.493	0.94646	106.531	0.94782
	106.109	0.95016	106.139	0.96116		56.0705	0.98676	56.034	0.98738		106.102	0.94408	106.055	0.94946
	105.574	0.94906	105.614	0.95918		55.536	0.98712	55.5195	0.98844		105.605	0.9467	105.591	0.94764
	105.106	0.94882	105.088	0.96052		55.05	0.98728	55.1325	0.9856		104.947	0.94662	104.984	0.94686
	104.497	0.94942	104.599	0.95912		54.552	0.98568	54.636	0.99048		104.591	0.94544	104.507	0.9466
	103.934	0.94916	103.983	0.95948		53.9145	0.98862	53.9935	0.98504		104.02	0.94754	104.045	0.95024
	103.579	0.94866	103.587	0.95862		53.6435	0.98762	53.5335	0.98718		103.57	0.94194	103.599	0.94548
	102.981	0.9485	103.047	0.95884		53.0165	0.98622	53.0345	0.98946		103.091	0.94282	103.01	0.94692
	102.501	0.947	102.565	0.9586		52.482	0.98956	52.612	0.9853		102.502	0.94476	102.688	0.94736
	102.127	0.94672	102.03	0.95856		52.09	0.98448	52.003	0.9849		101.947	0.94428	102.032	0.94468
	101.675	0.94826	101.434	0.9578		51.5715	0.98792	51.4875	0.98848		101.684	0.94732	101.526	0.94518
	101.076	0.9466	101.039	0.95774		51.143	0.98752	51.207	0.98782		101.076	0.9442	101.087	0.9475
	100.476	0.94694	100.552	0.95758		50.6815	0.98692	50.485	0.98736		100.474	0.94652	100.504	0.94796
	100.018	0.94672	100.055	0.95774		50.0055	0.98902	50.0545	0.99106		100.101	0.94578	100.016	0.94512
	99.4835	0.9466	99.547	0.95708		49.65	0.9871	49.566	0.9849		99.5765	0.93986	99.588	0.94814
	99.127	0.9458	99.1335	0.95628		49.097	0.9873	49.0235	0.98672		98.9565	0.94316	98.9565	0.94398
	98.611	0.94558	98.5265	0.95556		48.49	0.9881	48.5065	0.9865		98.6495	0.94186	98.5165	0.94402
	98.1705	0.94506	97.935	0.95574		48.123	0.98864	48.0565	0.98448		98.032	0.94532	98.0135	0.94634
	97.4865	0.94448	97.56	0.95586		47.5965	0.98528	47.5975	0.98694		97.5705	0.94192	97.542	0.94676
	97.0565	0.9447	97.0845	0.9554		46.939	0.9838	47.166	0.9846		97.0575	0.94386	97.019	0.94604
	96.5775	0.94414	96.5385	0.9551		46.5385	0.98628	46.6135	0.98516		96.596	0.94418	96.5955	0.94528
	96.0415	0.94416	96.068	0.9543		46.1245	0.98756	46.006	0.98592		95.9475	0.93982	95.998	0.9441
	95.458	0.9434	95.612	0.95474		45.533	0.98288	45.594	0.98646		95.441	0.9396	95.49	0.94324
	95.189	0.94374	94.963	0.95342		45.029	0.98536	45.0205	0.98624		95.01	0.94324	94.9555	0.94468
	94.487	0.9433	94.462	0.95282		44.56	0.9876	44.5905	0.98406		94.5415	0.94298	94.5605	0.947
	94.054	0.94232	94.0265	0.9551		44.1115	0.9882	44.1275	0.98496		94.057	0.94374	94.0935	0.94576
	93.5855	0.94224	93.5585	0.95268		43.5595	0.9908	43.6715	0.98508		93.408	0.94268	93.6435	0.9459
	93.125	0.94096	93.14	0.95194		43.0685	0.98626	43.0325	0.9822		93.013	0.9407	93.043	0.9463
	92.4545	0.94138	92.4795	0.9528		42.452	0.9855	42.63	0.98392		92.528	0.94118	92.5355	0.9416
	91.993	0.94128	92.0435	0.95246		41.9825	0.9871	42.0595	0.9862		92.0575	0.94104	92.005	0.9458
	91.565	0.9407	91.5715	0.95282		41.524	0.98618	41.578	0.98238		91.545	0.93822	91.583	0.94356
	91.1305	0.94138	91.009	0.95026		41.1185	0.98646	41.158	0.98542		91.206	0.9403	91.062	0.94372
	90.6615	0.94014	90.614	0.95182		40.633	0.98494	40.586	0.98634		90.4355	0.93968	90.4645	0.9432
	89.9575	0.93866	90.1735	0.95132		40.068	0.98578	40.107	0.98502		90.044	0.94178	90.0145	0.94414
	89.5295	0.93822	89.536	0.94998		39.6295	0.98834	39.405	0.98462		89.51	0.93954	89.4975	0.94442
	89.049	0.93854	89.0505	0.95118		39.178	0.98592	38.984	0.98302		89.077	0.94128	89.0875	0.94332
	88.525	0.9388	88.592	0.95062		38.601	0.98302	38.553	0.98314		88.6	0.93716	88.5895	0.94246
	87.933	0.9375	88.0285	0.9499		38.1495	0.98514	38.102	0.98096		87.973	0.93996	87.979	0.94262
	87.652	0.93856	87.6715	0.9493		37.5765	0.98358	37.543	0.9849		87.5225	0.9428	87.5405	0.9435
	86.97	0.9372	87.052	0.94888		37.033	0.98272	37.096	0.9786		87.0845	0.93752	87.1185	0.94206
	86.5655	0.93652	86.576	0.94922		36.6465	0.98512	36.388	0.98074		86.6695	0.93588	86.687	0.94372
	86.1075	0.9379	86.089	0.94802		36.0885	0.98138	35.9815	0.98132		86.1635	0.9409	85.944	0.94136
	85.45	0.9359	85.612	0.94802		35.543	0.9839	35.5245	0.9871		85.49	0.9383	85.5	0.94198
	85.02	0.93562	85.0745	0.94714		34.915	0.9842	34.9615	0.98336		85.057	0.9407	85.0355	0.93912
	84.5595	0.93584	84.5785	0.9479		34.519	0.98598	34.551	0.98154		84.6075	0.94164	84.5785	0.94004
	84.0825	0.93496	84.1195	0.94734		34.069	0.97898	34.1275	0.98094		83.95	0.93648	84.1275	0.93966
	83.4535	0.93382	83.612	0.94696		33.4625	0.98308	33.473	0.98194		83.51	0.93904	83.565	0.941
	83.154	0.93472	83.1645	0.94796		33.004	0.9832	32.9955	0.98062		83.033	0.93694	83.003	0.94152
	82.5155	0.93414	82.59	0.9458		32.612	0.98346	32.628	0.98136		82.523	0.93648	82.5845	0.94236
	82.058	0.93362	82.1115	0.94644		32.1855	0.98058	32.054	0.9804		82.1315	0.93266	81.9525	0.94166
	81.6755	0.93266	81.5235	0.94544		31.577	0.98168	31.596	0.98416		81.4555	0.9397	81.494	0.93892
	81.043	0.9325	81.186	0.94504		31.1085	0.97932	31.119	0.98348		81.0715	0.93674	81.062	0.94154
	80.53	0.93174	80.529	0.94462		30.518	0.97934	30.529	0.9793		80.6145	0.935	80.548	0.93998
	80.089	0.9324	80.1025	0.94426		30.1625	0.98144	30.032	0.98076		79.965	0.936	80.1445	0.93902
	79.6185	0.9309	79.4665	0.94372		29.4775	0.98176	29.5325	0.9806		79.601	0.936	79.469	0.93956
	79.029	0.93072	78.9935	0.94434		29.019	0.97514	29.0845	0.97652		79.104	0.93642	79.076	0.93766
	78.505	0.93006	78.505	0.94412		28.644	0.976	28.4955	0.97752		78.606	0.93832	78.609	0.9395
	78.044	0.93044	78.019	0.9419		28.091	0.97904	28.091	0.9825		78.1655	0.93588	78.1555	0.93852
	77.5015	0.92952	77.669	0.94184		27.5375	0.98242	27.547	0.9781		77.4725	0.93692	77.558	0.93478
	76.9485	0.92906	76.998	0.94264		26.929	0.9764	27.0125	0.9779		76.995	0.93656	77.023	0.93914
	76.5835	0.92882	76.545	0.94126		26.4025	0.98122	26.5365	0.97718		76.6	0.9345	76.5925	0.9386
	76.172	0.92792	76.133	0.94276		26.0285	0.97756	26.0385	0.97966		75.951	0.93786	76.0215	0.93704
	75.5165	0.9269	75.608	0.94156		25.5045	0.97688	25.598	0.98132		75.5695	0.93406	75.5515	0.93588
	75.037	0.92792	74.9995	0.93996		25.063	0.97848	25.008	0.98064		75.0535	0.93486	74.941	0.9363
	74.568	0.92612	74.559	0.94106		24.445	0.97832	24.5855	0.9791		74.6065	0.93538	74.652	0.93596
	74.119	0.9263	74.1465	0.9406		24.0705	0.97622	24.06	0.97684		74.1525	0.93604	74.1285	0.93802
	73.5085	0.92598	73.4905	0.93934		23.4925	0.97652	23.4415	0.9724		73.526	0.93376	73.555	0.93516
	73.077	0.92526	73.057	0.93944		23.022	0.97554	23.037	0.97562		73.078	0.93192	73.133	0.93606
	72.607	0.9256	72.635	0.93876		22.5695	0.9759	22.5535	0.97534		72.438	0.93434	72.5615	0.93594
	71.961	0.92434	72.179	0.93788		22.063	0.97736	22.034	0.97894		72.0625	0.9323	72.028	0.9346
	71.6245	0.92364	71.5585	0.93738		21.6595	0.97578	21.576	0.97226		71.5475	0.93294	71.567	0.93508
	71.099	0.9234	71.09	0.93794		21.1725	0.97484	21.119	0.97132		71.1275	0.9315	71.0675	0.93356
	70.649	0.92322	70.6665	0.93812		20.452	0.97696	20.5085	0.97188		70.519	0.93188	70.547	0.93584
	70.02	0.922	70.0485	0.9362		20.048	0.97142	20.114	0.97548		70.041	0.93248	70.095	0.9354
	69.598	0.92266	69.5395	0.93632		19.597	0.97014	19.6155	0.97146		69.567	0.93166	69.5615	0.93242
	69.083	0.92132	69.1495	0.93474		19.065	0.9691	19.037	0.97212		68.98	0.92734	69.206	0.93112
	68.494	0.92108	68.6615	0.93576		18.4175	0.9725	18.6145	0.97196		68.524	0.93162	68.464	0.9341
	68.035	0.92128	68.0235	0.93482		18.0985	0.97012	18.0245	0.97314		68.173	0.92876	68.0595	0.9329
	67.5265	0.91976	67.5655	0.93474		17.4715	0.96888	17.5375	0.96936		67.5945	0.93234	67.547	0.93262
	67.0795	0.9189	67.144	0.9348		17.058	0.97222	17.1045	0.97162		67.0035	0.93204	67.1595	0.93296
	66.657	0.91874	66.604	0.93322		16.589	0.96648	16.5605	0.96814		66.6915	0.93206	66.6385	0.93158
	66.008	0.9186	66.0205	0.93324		16.2045	0.96652	16.101	0.9681		66.0865	0.9307	66.0355	0.93384
	65.485	0.9184	65.502	0.93192		15.635	0.9663	15.503	0.96584		65.557	0.93166	65.5325	0.93136
	65.0785	0.9175	65.092	0.93216		14.9775	0.96574	14.98	0.96672		65.063	0.93072	65.0635	0.93062
	64.614	0.91656	64.5465	0.93086		14.5	0.96624	14.5565	0.96634		64.507	0.92922	64.4515	0.93202
	64.156	0.91636	64.0615	0.93146		14.0595	0.96188	14.153	0.96406		63.9305	0.9313	64.03	0.932
	63.5175	0.91588	63.5345	0.93054		13.4585	0.9639	13.647	0.96232		63.5885	0.9279	63.5325	0.93148
	63.0405	0.91562	63.021	0.93032		13.1595	0.9632	13.0475	0.95944		63.008	0.93058	63.0735	0.93268
	62.634	0.91434	62.5865	0.92896		12.493	0.9617	12.51	0.96008		62.625	0.92974	62.571	0.93108
	62.0615	0.91284	62.1195	0.92954		12.081	0.95994	12.073	0.96252		62.157	0.92558	62.165	0.9296
	61.7145	0.91296	61.4355	0.92908		11.4985	0.9567	11.537	0.95714		61.4905	0.92574	61.483	0.9309
	61.0895	0.91224	61.05	0.92776		11.1245	0.95634	11.126	0.95552		61.033	0.92712	61.0415	0.92842
	60.5525	0.91228	60.516	0.92842		10.5235	0.95462	10.489	0.95522		60.592	0.92846	60.5255	0.9305
	60.0935	0.91238	60.1035	0.92762		10.028	0.95316	9.905	0.95302		59.936	0.92466	59.926	0.93146
	59.6715	0.911	59.5895	0.92676		9.5405	0.95288	9.561	0.95318		59.5215	0.9257	59.5225	0.93088
	58.925	0.91094	58.9705	0.9255		9.099	0.94596	9.0725	0.95072		59.072	0.92442	59.034	0.92922
	58.5395	0.90984	58.5965	0.92644		8.49	0.94416	8.4725	0.94764		58.6235	0.92352	58.6605	0.92712
	58.0775	0.90904	58.0895	0.92486		8.0595	0.94018	8.06	0.9438		57.903	0.92464	57.978	0.92924
	57.6585	0.90816	57.646	0.92526		7.515	0.93702	7.5245	0.94726		57.46	0.9228	57.4325	0.92486
	57.013	0.90746	57.029	0.92306		7.0955	0.93606	7.0555	0.94004		57.01	0.92542	57.0075	0.92808
	56.524	0.90664	56.513	0.92314		6.579	0.93536	6.5595	0.93558		56.5975	0.9242	56.616	0.92564
	56.074	0.9065	56.075	0.92292		5.9865	0.92512	5.951	0.9295		56.0885	0.92328	56.194	0.92788
	55.6715	0.90658	55.67	0.92362		5.5375	0.91968	5.566	0.92892		55.6895	0.92354	55.5425	0.92694
	54.9665	0.90664	55.1745	0.92166		5.098	0.91626	5.1075	0.92598		55.088	0.92314	55.079	0.92574
	54.5415	0.90502	54.525	0.92132		4.6385	0.90966	4.62	0.91924		54.609	0.92028	54.599	0.92616
	54.0675	0.90466	54.039	0.92032		4.0285	0.9004	4.0475	0.91282		54.124	0.92308	54.143	0.92422
	53.441	0.9041	53.5055	0.92048		3.5125	0.89456	3.551	0.90302		53.5515	0.92166	53.534	0.92594
	52.9895	0.90256	53.0375	0.91888		3.0625	0.8839	3.1315	0.89494		53.0855	0.92246	53.0435	0.92516
	52.5955	0.90236	52.5565	0.9189		2.5575	0.8728	2.511	0.88362		52.623	0.91944	52.6235	0.92414
	52.118	0.90176	52.146	0.91822		2.0145	0.85832	2.052	0.87034		52.1275	0.92014	52.067	0.92328
	51.6675	0.90026	51.6765	0.91708		1.545	0.8453	1.535	0.86056		51.584	0.92092	51.4715	0.92234
	51.068	0.90022	51.0035	0.91628		1.1225	0.82842	1.188	0.84444		51.0765	0.9197	51.0015	0.9225
	50.5795	0.8996	50.5935	0.91668		0.42	0.81098	0.625	0.83152		50.6365	0.91954	50.601	0.9221
	50.0375	0.8983	50.149	0.9161		0.063	0.79366	0.063	0.80888		50.15	0.91994	50.009	0.92276
	49.5115	0.89788	49.4825	0.91512		-0.3765	0.77816	-0.5175	0.7882		49.503	0.91846	49.5945	0.92242
	49.027	0.89758	49.0615	0.91484		-0.96	0.74882	-0.995	0.76768		49.0985	0.9195	49.0985	0.92244
	48.5185	0.8968	48.5655	0.91356		-1.436	0.7357	-1.428	0.7502		48.609	0.9175	48.6315	0.92184
	47.9845	0.89556	47.9265	0.91372		-1.8945	0.71664	-1.9145	0.72772		48.0675	0.91518	48.0305	0.91902
	47.534	0.89564	47.5615	0.91354		-2.467	0.68826	-2.3155	0.70832		47.6095	0.91518	47.591	0.92064
	46.9805	0.89462	47.0745	0.91226		-2.964	0.66856	-2.9425	0.68126		47.1945	0.91664	46.9335	0.92148
	46.5965	0.8945	46.448	0.91164		-3.441	0.6425	-3.4775	0.65054		46.6455	0.91626	46.6805	0.91898
	46.0055	0.89308	46.1355	0.91088		-3.959	0.61254	-3.845	0.62164		46.071	0.9145	46.1025	0.9179
	45.5835	0.89216	45.5825	0.9099		-4.352	0.57292	-4.409	0.58004		45.606	0.9148	45.5175	0.91738
	45.181	0.89156	44.9285	0.91006		-5.0455	0.50424	-4.9605	0.49564		45.0125	0.91586	45.0965	0.918
	44.5045	0.89038	44.478	0.9087		-5.4265	0.42436	-5.409	0.38714		44.5165	0.91274	44.555	0.91682
	44.1595	0.88974	44.0355	0.90804		-6.028	0.28484	-5.972	0.27882		44.075	0.91354	44.0395	0.91722
	43.692	0.88918	43.605	0.9082		-6.338	0.18464	-6.348	0.19208		43.513	0.91378	43.6145	0.91768
	42.985	0.88834	43.157	0.9067		-6.976	0.0141	-6.9945	0.02664		42.95	0.91234	43.0635	0.9156
	42.562	0.88882	42.6025	0.9056		-7.455	-0.30772	-7.445	-0.28804		42.64	0.91336	42.576	0.9144
	42.1995	0.8876	42.1335	0.90594		-7.9125	-0.54402	-7.868	-0.51204		41.9865	0.91058	42.115	0.91468
	41.657	0.88672	41.6205	0.90544		-8.5615	-0.61608	-8.402	-0.60106		41.5905	0.91062	41.516	0.91298
	41.0735	0.88514	41.0375	0.90454		-8.9885	-0.66178	-9.018	-0.64826		41.0375	0.91178	41.085	0.91268
	40.635	0.88412	40.5615	0.90418		-9.4315	-0.68782	-9.3655	-0.67234		40.6425	0.90794	40.672	0.91338
	40.121	0.88362	40.1115	0.90396		-9.976	-0.7103	-9.949	-0.68858		39.987	0.90964	40.0545	0.91228
	39.5205	0.88274	39.5185	0.90282		-10.368	-0.72278	-10.4425	-0.70174		39.5735	0.90868	39.557	0.91222
	38.9295	0.88218	39.096	0.9019		-10.8275	-0.73186	-11.062	-0.7135		39.0405	0.90704	39.1695	0.91096
	38.487	0.88208	38.5615	0.90068		-11.532	-0.74654	-11.5235	-0.72096		38.5825	0.90586	38.471	0.9123
	38.048	0.88122	38.0195	0.9		-12.0275	-0.75224	-11.9235	-0.73056		38.038	0.90366	38.0385	0.90894
	37.609	0.879	37.562	0.89852		-12.4245	-0.7613	-12.4385	-0.73414		37.6625	0.90362	37.665	0.91094
	37.1075	0.87928	36.997	0.89872		-12.8805	-0.76536	-12.8875	-0.74066		37.037	0.90462	37.0925	0.9091
	36.576	0.87764	36.5015	0.89814		-13.38	-0.76984	-13.3775	-0.74694		36.631	0.90498	36.538	0.90682
	36.1065	0.87616	36.1065	0.89692		-13.866	-0.77694	-13.791	-0.7506		35.985	0.90212	35.949	0.90418
	35.618	0.8753	35.4975	0.89564		-14.4525	-0.78296	-14.5095	-0.76022		35.5445	0.90156	35.509	0.90306
	35.167	0.87606	35.0365	0.89474		-14.984	-0.79272	-14.99	-0.76352		35.077	0.9015	35.0665	0.90354
	34.617	0.87334	34.5805	0.89368		-15.412	-0.79542	-15.5895	-0.76864		34.694	0.90164	34.654	0.9042
	33.9625	0.87348	34.0625	0.89348		-15.86	-0.79944	-15.8735	-0.7721		34.046	0.89732	34.08	0.90446
	33.519	0.87288	33.624	0.89372		-16.4345	-0.80886	-16.5745	-0.77782		33.613	0.89554	33.659	0.90124
	33.144	0.8707	33.1725	0.8925		-17.025	-0.81582	-17.052	-0.77946		33.032	0.89936	33.03	0.9023
	32.535	0.87138	32.5625	0.89188		-17.4935	-0.8223	-17.513	-0.78292		32.573	0.89724	32.5625	0.90084
	32.1515	0.86912	32.058	0.89096		-17.915	-0.82502	-17.876	-0.78924		32.1045	0.89322	32.17	0.89456
	31.662	0.86892	31.514	0.89006		-18.4905	-0.83066	-18.363	-0.79092		31.4455	0.89366	31.4865	0.89726
	31.112	0.8674	31.1585	0.88858		-18.862	-0.83878	-18.861	-0.79678		31.0355	0.89424	31.1185	0.89714
	30.5935	0.86676	30.5675	0.88782		-19.378	-0.8389	-19.3765	-0.80116		30.6895	0.89356	30.587	0.8985
	30.158	0.86574	30.0805	0.88754		-19.816	-0.8435	-20.0235	-0.8044		30.1085	0.89272	29.903	0.89532
	29.4545	0.86426	29.552	0.8866		-20.4725	-0.84982	-20.3915	-0.80754		29.4785	0.88776	29.593	0.8953
	28.973	0.86366	29.1705	0.88482		-20.933	-0.8546	-20.989	-0.81196		28.993	0.88538	28.983	0.89498
	28.467	0.86326	28.497	0.88382		-21.364	-0.85502	-21.3725	-0.81326		28.5715	0.88438	28.5895	0.8921
	28.0375	0.86194	28.029	0.88374		-21.9655	-0.8617	-21.982	-0.81736		28.055	0.88374	28.0445	0.89434
	27.492	0.8604	27.5595	0.88344		-22.507	-0.86824	-22.534	-0.82176		27.576	0.88588	27.522	0.89108
	27.1085	0.86034	27.0335	0.88144		-22.9665	-0.8681	-22.987	-0.8258		26.884	0.8828	27.1375	0.88796
	26.5745	0.85818	26.553	0.88058		-23.4375	-0.87086	-23.4735	-0.83002		26.601	0.88142	26.65	0.88942
	26.1075	0.85888	26.0855	0.88004		-23.9235	-0.87638	-23.905	-0.83466		26.031	0.88016	26.0965	0.88568
	25.448	0.85766	25.561	0.87988		-24.4395	-0.88156	-24.4275	-0.83926		25.4685	0.87714	25.5115	0.88484
	25.0735	0.8567	24.934	0.87916		-25.0495	-0.88612	-24.916	-0.843		25.075	0.8763	25.0755	0.88504
	24.54	0.85496	24.512	0.87748		-25.443	-0.88676	-25.5255	-0.847		24.52	0.87196	24.6145	0.88206
	24.071	0.85346	24.053	0.87666		-26.008	-0.89466	-26.004	-0.8542		24.073	0.87012	24.0915	0.88072
	23.6305	0.85216	23.565	0.87518		-26.368	-0.89842	-26.4625	-0.85758		23.5945	0.8689	23.567	0.8811
	23.1245	0.85128	23.079	0.87424		-26.858	-0.90502	-27.0365	-0.86038		22.9835	0.86666	23.0985	0.87712
	22.4865	0.84986	22.5815	0.87354		-27.4835	-0.90922	-27.3915	-0.8688		22.523	0.86506	22.4695	0.87396
	21.9415	0.84906	21.9365	0.87166		-27.9075	-0.91092	-27.9085	-0.86806		21.954	0.86506	22	0.87318
	21.55	0.8489	21.4845	0.87182		-28.488	-0.9172	-28.5075	-0.87686		21.557	0.8628	21.5495	0.87092
	21.0055	0.84678	21.0635	0.86964		-28.8935	-0.91518	-28.842	-0.87658		21.0425	0.86016	21.0895	0.86906
	20.593	0.84518	20.5935	0.86962		-29.369	-0.9164	-29.465	-0.88064		20.6435	0.85942	20.6325	0.86956
	20.0715	0.84484	20.059	0.86884		-30.0465	-0.9226	-30.0255	-0.88606		19.976	0.85406	20.134	0.86526
	19.656	0.84334	19.638	0.8681		-30.4105	-0.92234	-30.423	-0.88872		19.4985	0.85278	19.5085	0.86446
	19.0015	0.84236	19.0755	0.86644		-30.8215	-0.92654	-31.0175	-0.89214		19.065	0.84988	19.0375	0.86254
	18.5775	0.84062	18.51	0.86492		-31.3935	-0.9271	-31.4885	-0.90088		18.523	0.85024	18.515	0.8608
	18.1095	0.84012	18.0835	0.8645		-31.863	-0.9292	-31.816	-0.90516		18.0365	0.84534	18.1285	0.85498
	17.53	0.83828	17.597	0.86264		-32.528	-0.93262	-32.3605	-0.90648		17.4515	0.84402	17.6475	0.85656
	16.9385	0.83774	17.119	0.86196		-32.9785	-0.93512	-33.015	-0.913		16.994	0.83846	16.975	0.85182
	16.666	0.83548	16.5065	0.86016		-33.401	-0.93888	-33.3995	-0.91648		16.5085	0.83676	16.5325	0.84926
	16.0385	0.83452	16.018	0.859		-33.963	-0.938	-33.9525	-0.91708		16.038	0.82916	16.1235	0.84668
	15.5785	0.8336	15.507	0.85918		-34.4855	-0.93742	-34.4195	-0.92236		15.5695	0.82712	15.5535	0.8453
	15.052	0.83202	15.127	0.85766		-34.892	-0.94086	-34.7965	-0.9283		15.121	0.82788	15.13	0.84054
	14.4155	0.83084	14.667	0.85566		-35.4075	-0.94046	-35.4905	-0.93176		14.51	0.82424	14.407	0.83972
	14.0155	0.82958	13.9655	0.85506		-35.9695	-0.94064	-35.9485	-0.93688		14.097	0.81658	14.0405	0.8348
	13.507	0.82788	13.515	0.85454		-36.353	-0.94098	-36.428	-0.93948		13.5465	0.81554	13.569	0.83068
	13.029	0.82634	13.084	0.85248		-36.981	-0.94166	-37.01	-0.93616		13.1235	0.8102	13.1335	0.82976
	12.628	0.82648	12.6745	0.85032		-37.431	-0.9445	-37.431	-0.93936		12.475	0.80478	12.627	0.82426
	11.9505	0.82364	11.9015	0.84956		-37.8995	-0.94276	-37.9085	-0.94018		12.0185	0.79998	11.979	0.82168
	11.5365	0.82218	11.4635	0.84862		-38.5085	-0.9458	-38.4135	-0.94188		11.5865	0.7962	11.5295	0.8195
	11.0205	0.8207	10.9745	0.8474		-38.9565	-0.94822	-38.9115	-0.93942		11.089	0.7934	10.9835	0.8122
	10.6215	0.8191	10.5635	0.8455		-39.3775	-0.951	-39.399	-0.94292		10.631	0.78864	10.593	0.81014
	10.066	0.8187	9.991	0.84338		-40.0005	-0.94838	-39.8875	-0.94272		9.974	0.7806	10.0665	0.8042
	9.6735	0.8168	9.5135	0.8434		-40.4575	-0.94592	-40.5135	-0.94764		9.5235	0.7765	9.515	0.80038
	9.0925	0.81622	9.093	0.84176		-40.9275	-0.94792	-40.88	-0.94554		9.0735	0.76966	9.0255	0.7972
	8.558	0.81362	8.642	0.84072		-41.377	-0.95332	-41.4245	-0.94738		8.594	0.76506	8.6215	0.79228
	7.857	0.81142	7.93	0.83934		-41.987	-0.94886	-41.985	-0.94608		8.0455	0.75656	8.1555	0.78718
	7.6025	0.81098	7.425	0.83708		-42.501	-0.94882	-42.3615	-0.9469		7.5075	0.74888	7.5765	0.78114
	7.047	0.80926	6.9655	0.83594		-42.8785	-0.95064	-42.9785	-0.9499		7.058	0.74152	7.0765	0.77346
	6.6185	0.80774	6.6755	0.83594		-43.507	-0.94844	-43.4855	-0.94736		6.5425	0.73946	6.384	0.76646
	6.111	0.8057	6.0645	0.83334		-43.9175	-0.95098	-43.8695	-0.94752		6.008	0.72754	6.138	0.7647
	5.6795	0.80408	5.6405	0.83266		-44.443	-0.95556	-44.386	-0.9473		5.473	0.71832	5.68	0.75696
	4.996	0.80248	5.004	0.83134		-44.7975	-0.95086	-45.005	-0.94728		5.015	0.71056	5.052	0.74864
	4.576	0.80026	4.6015	0.82936		-45.4385	-0.95466	-45.453	-0.94986		4.638	0.70244	4.612	0.74252
	4.142	0.79824	4.1075	0.8283		-45.905	-0.95368	-45.903	-0.95218		3.956	0.69258	3.966	0.7326
	3.6475	0.79904	3.5805	0.8269		-46.56	-0.95332	-46.496	-0.95136		3.486	0.68376	3.5185	0.72642
	2.9975	0.79556	2.9995	0.82404		-47.0295	-0.95178	-46.8195	-0.9498		3.0935	0.6747	3.027	0.71788
	2.597	0.79384	2.5395	0.82228		-47.3685	-0.95772	-47.451	-0.948		2.5505	0.66186	2.57	0.7076
	2.016	0.79186	2.0805	0.82074		-47.8825	-0.95548	-48.012	-0.95202		2.0815	0.65184	2.0535	0.698
	1.472	0.78962	1.433	0.819		-48.342	-0.95388	-48.0515	-0.95286		1.4615	0.63494	1.548	0.68548
	1.021	0.78738	1.0485	0.81776		-48.9785	-0.95678	-48.949	-0.95364		1.0225	0.6187	1.1445	0.67376
	0.5435	0.787	0.505	0.8154		-49.448	-0.95742	-49.412	-0.95722		0.5815	0.59928	0.63	0.66414
	0.122	0.78588	0.073	0.81378		-49.954	-0.95806	-49.8675	-0.9541		0.142	0.58	0.0185	0.64574
	-0.5835	0.78276	-0.432	0.81266		-50.347	-0.95716	-50.591	-0.95818		-0.3625	0.54466	-0.339	0.63376
	-1.1065	0.77982	-0.805	0.80986		-51.0135	-0.95882	-50.967	-0.95674		-0.8255	0.48246	-0.955	0.5985
	-1.491	0.77826	-1.388	0.80964		-51.3995	-0.95756	-51.576	-0.95484		-1.425	0.02116	-1.416	0.41088
	-1.9705	0.77648	-1.92	0.80666		-51.8665	-0.95884	-52.0635	-0.95726		-1.9495	-0.12862	-1.847	-0.00302
	-2.4465	0.7736	-2.4	0.80396		-52.4555	-0.95816	-52.3635	-0.95874		-2.389	-0.24902	-2.41	-0.22236
	-2.896	0.77236	-2.8145	0.803		-52.9925	-0.96082	-53.02	-0.9584		-3.001	-0.38162	-3.0375	-0.3742
	-3.431	0.76978	-3.515	0.80086		-53.4225	-0.96064	-53.4895	-0.96032		-3.411	-0.43848	-3.442	-0.43806
	-4.0025	0.76792	-3.918	0.79794		-53.8425	-0.96148	-53.8175	-0.95666		-3.8985	-0.47922	-3.9565	-0.47186
	-4.4515	0.76574	-4.4035	0.7968		-54.492	-0.95854	-54.5085	-0.95972		-4.369	-0.50066	-4.4075	-0.5026
	-4.97	0.76326	-4.93	0.7943		-54.9405	-0.96302	-54.9125	-0.96118		-4.884	-0.51164	-4.8465	-0.50946
	-5.4835	0.75954	-5.5665	0.79222		-55.4755	-0.96314	-55.394	-0.9612		-5.4835	-0.51746	-5.4455	-0.52054
	-5.9715	0.75866	-5.9305	0.79008		-55.842	-0.96186	-56.036	-0.95988		-5.8955	-0.52046	-5.897	-0.52258
	-6.448	0.75522	-6.4395	0.78728		-56.4415	-0.9634	-56.4765	-0.96276		-6.3825	-0.52526	-6.402	-0.5298
	-6.871	0.75444	-6.862	0.78568		-56.984	-0.9601	-56.966	-0.96216		-7.1035	-0.53254	-7.03	-0.53224
	-7.329	0.75196	-7.511	0.78142		-57.3995	-0.96064	-57.4815	-0.96268		-7.511	-0.53864	-7.506	-0.53998
	-7.967	0.7482	-8.0145	0.7791		-57.856	-0.96572	-57.884	-0.96154		-8.005	-0.54194	-7.997	-0.54472
	-8.436	0.74564	-8.4655	0.77788		-58.3825	-0.96564	-58.3895	-0.96138		-8.391	-0.54212	-8.4255	-0.54764
	-8.952	0.74304	-8.924	0.77616		-58.7655	-0.96788	-58.9715	-0.96364		-8.8875	-0.55244	-8.914	-0.55484
	-9.5905	0.73924	-9.4685	0.7734		-59.507	-0.9619	-59.4875	-0.96282		-9.484	-0.55636	-9.4285	-0.55874
	-10.023	0.7363	-10.0375	0.76962		-59.9265	-0.96504	-59.917	-0.96446		-10.031	-0.55922	-9.9555	-0.56148
	-10.4605	0.73402	-10.4975	0.76608		-60.4975	-0.96356	-60.5375	-0.97236		-10.4045	-0.56336	-10.4335	-0.56844
	-10.8925	0.73072	-10.9475	0.76412		-61.025	-0.9699	-61.061	-0.9632		-10.928	-0.5703	-10.8935	-0.5696
	-11.406	0.7281	-11.3515	0.7611		-61.456	-0.9671	-61.5195	-0.96774		-11.502	-0.57474	-11.4105	-0.57388
	-12.0355	0.72424	-12.018	0.7573		-61.917	-0.9646	-61.9805	-0.96672		-11.979	-0.5777	-11.9795	-0.57878
	-12.3455	0.72188	-12.456	0.75492		-62.348	-0.9661	-62.4115	-0.9655		-12.459	-0.57942	-12.5615	-0.57904
	-12.906	0.71792	-12.971	0.75166		-62.983	-0.97052	-63.037	-0.96734		-12.945	-0.58054	-12.8695	-0.58464
	-13.443	0.71564	-13.3295	0.74808		-63.565	-0.97066	-63.47	-0.9644		-13.412	-0.58764	-13.3765	-0.58484
	-13.856	0.71144	-13.928	0.74708		-63.999	-0.97106	-63.901	-0.96302		-13.9385	-0.58808	-14.0775	-0.58986
	-14.575	0.70716	-14.586	0.74204		-64.4075	-0.97164	-64.454	-0.96836		-14.483	-0.59304	-14.538	-0.58766
	-15.0055	0.7046	-15.024	0.73946		-64.876	-0.96956	-64.936	-0.96958		-14.94	-0.5923	-14.95	-0.59448
	-15.4865	0.70112	-15.467	0.73658		-65.552	-0.96918	-65.3735	-0.96736		-15.4015	-0.5976	-15.4415	-0.5983
	-15.8775	0.69756	-15.8785	0.73232		-65.974	-0.97582	-65.9925	-0.9686		-15.906	-0.60026	-15.955	-0.59876
	-16.431	0.69376	-16.4305	0.72966		-66.434	-0.97028	-66.4405	-0.9672		-16.423	-0.6016	-16.4005	-0.6017
	-16.826	0.69102	-16.9195	0.72512		-66.941	-0.9758	-66.9405	-0.96946		-17.0155	-0.60438	-17.012	-0.60602
	-17.3765	0.68618	-17.388	0.72272		-67.5295	-0.97228	-67.491	-0.97412		-17.52	-0.60506	-17.361	-0.60796
	-18.007	0.68114	-17.9975	0.71862		-67.9045	-0.97304	-67.97	-0.97302		-17.9595	-0.6103	-17.9615	-0.61248
	-18.4665	0.67894	-18.505	0.71396		-68.3935	-0.97374	-68.3555	-0.97554		-18.4945	-0.61316	-18.371	-0.61174
	-18.917	0.67454	-18.9905	0.7099		-69.001	-0.9743	-68.983	-0.97398		-18.917	-0.61178	-18.888	-0.6148
	-19.357	0.67	-19.47	0.70778		-69.491	-0.97672	-68.9635	-0.97174		-19.3085	-0.61354	-19.348	-0.61916
	-19.9575	0.66588	-19.9475	0.70354		-69.909	-0.97346	-69.928	-0.97292		-20.0035	-0.61892	-20.05	-0.6189
	-20.3215	0.6617	-20.5555	0.69748		-70.5935	-0.97618	-70.4165	-0.97312		-20.4805	-0.61858	-20.491	-0.62318
	-20.96	0.65678	-20.7715	0.69438		-70.822	-0.97654	-70.9135	-0.97608		-20.97	-0.6208	-20.93	-0.62596
	-21.449	0.65164	-21.557	0.68806		-71.4295	-0.97624	-71.4655	-0.97652		-21.3725	-0.62016	-21.3635	-0.62888
	-21.8975	0.64568	-21.9525	0.68396		-71.908	-0.97684	-71.8415	-0.975		-21.943	-0.625	-21.9165	-0.63436
	-22.443	0.64168	-22.433	0.67962		-72.367	-0.97514	-72.3845	-0.97954		-22.3745	-0.6284	-22.423	-0.63164
	-22.901	0.63728	-22.909	0.67454		-72.863	-0.97782	-72.8355	-0.97474		-23.006	-0.63328	-23.0045	-0.63586
	-23.491	0.63116	-23.568	0.66988		-73.4825	-0.97696	-73.4445	-0.9754		-23.3325	-0.63204	-23.4595	-0.65056
	-23.968	0.62644	-24.005	0.66322		-73.905	-0.97894	-74.024	-0.97282		-23.9585	-0.63646	-23.934	-0.65606
	-24.4935	0.62152	-24.454	0.65966		-74.5055	-0.98054	-74.483	-0.97556		-24.4155	-0.63874	-24.4855	-0.66008
	-25.0275	0.61656	-24.913	0.65426		-75.011	-0.9779	-74.9155	-0.97712		-25.056	-0.63924	-24.982	-0.66174
	-25.4025	0.61186	-25.478	0.6502		-75.443	-0.97676	-75.368	-0.97396		-25.393	-0.6433	-25.335	-0.66572
	-25.9575	0.6047	-26.096	0.64458		-76.0675	-0.97674	-75.863	-0.97556		-25.9655	-0.64618	-25.994	-0.66818
	-26.4615	0.60038	-26.435	0.64136		-76.5075	-0.9782	-76.4885	-0.97676		-26.332	-0.64674	-26.5355	-0.6742
	-26.9515	0.59344	-26.9865	0.63516		-76.979	-0.97838	-76.932	-0.98062		-26.9415	-0.65014	-26.893	-0.67632
	-27.57	0.58662	-27.3625	0.63206		-77.4465	-0.97644	-77.398	-0.9794		-27.4665	-0.65458	-27.3985	-0.68092
	-27.923	0.58178	-27.9805	0.62544		-77.944	-0.98008	-77.87	-0.9776		-27.96	-0.66008	-27.869	-0.68338
	-28.411	0.57596	-28.4295	0.62052		-78.309	-0.9808	-78.516	-0.97922		-28.4765	-0.66778	-28.384	-0.68862
	-28.999	0.57052	-28.966	0.6142		-78.948	-0.97814	-78.9465	-0.97868		-28.9565	-0.6709	-28.905	-0.69166
	-29.4155	0.5644	-29.507	0.609		-79.321	-0.97838	-79.4235	-0.98026		-29.3675	-0.6759	-29.369	-0.69526
	-29.874	0.56002	-29.8555	0.60356		-79.8845	-0.97858	-79.8745	-0.97894		-29.9835	-0.6778	-29.82	-0.70128
	-30.483	0.55262	-30.4745	0.59652		-80.4735	-0.98292	-80.446	-0.98204		-30.3975	-0.68218	-30.4275	-0.7095
	-30.9035	0.54716	-30.9135	0.59098		-80.9415	-0.98226	-80.9045	-0.98022		-30.8885	-0.68624	-30.962	-0.71146
	-31.4405	0.54094	-31.3645	0.585		-81.411	-0.98268	-81.4485	-0.97922		-31.346	-0.68858	-31.422	-0.71438
	-31.9635	0.53134	-31.945	0.57654		-81.89	-0.98608	-81.954	-0.983		-31.9205	-0.70806	-32.0015	-0.71608
	-32.377	0.52694	-32.425	0.57092		-82.528	-0.98194	-82.536	-0.9805		-32.385	-0.711	-32.359	-0.71956
	-32.94	0.51674	-33.032	0.56286		-82.9775	-0.97906	-82.9495	-0.98128		-33.0305	-0.71602	-32.945	-0.72942
	-33.4465	0.50986	-33.5395	0.55728		-83.4925	-0.98404	-83.511	-0.98094		-33.3885	-0.72282	-33.3245	-0.73028
	-33.9315	0.5052	-33.848	0.54938		-84.0825	-0.98326	-83.915	-0.98252		-33.9245	-0.72256	-34.0615	-0.73496
	-34.3735	0.49496	-34.572	0.54078		-84.355	-0.98032	-84.5315	-0.98194		-34.4485	-0.72902	-34.4585	-0.73938
	-34.9735	0.48898	-34.8885	0.53166		-85.069	-0.9859	-85.0395	-0.9813		-34.925	-0.73092	-34.9155	-0.74246
	-35.432	0.4809	-35.348	0.52376		-85.4335	-0.98534	-85.46	-0.98226		-35.3875	-0.73386	-35.5625	-0.74406
	-35.958	0.47424	-35.8655	0.5167		-85.995	-0.98556	-85.9675	-0.982		-35.958	-0.74356	-35.929	-0.75184
	-36.539	0.46626	-36.5305	0.50598		-86.381	-0.98242	-86.4255	-0.9812		-36.51	-0.74472	-36.426	-0.74978
	-36.906	0.45834	-36.866	0.5		-86.9155	-0.98424	-86.869	-0.9838		-36.8395	-0.7489	-36.997	-0.76038
	-37.3635	0.4501	-37.487	0.4907		-87.523	-0.98724	-87.5235	-0.98322		-37.4285	-0.74924	-37.413	-0.76264
	-37.9905	0.4403	-37.9455	0.48096		-87.974	-0.9834	-87.953	-0.98088		-37.9625	-0.75394	-37.898	-0.76348
	-38.366	0.43448	-38.563	0.4728		-88.518	-0.98406	-88.4435	-0.98374		-38.3495	-0.75732	-38.4025	-0.76754
	-39.0685	0.422	-38.9915	0.4632		-88.8925	-0.9844	-88.967	-0.9801		-38.9765	-0.76206	-38.9275	-0.77472
	-39.37	0.41002	-39.472	0.45824		-89.5205	-0.98318	-89.5375	-0.98506		-39.399	-0.766	-39.435	-0.7753
	-39.961	0.40132	-39.8765	0.4487		-90.007	-0.98278	-89.988	-0.98484		-39.8565	-0.77016	-39.923	-0.78288
	-40.5255	0.39138	-40.5125	0.4367		-90.401	-0.98448	-90.458	-0.98248		-40.483	-0.7756	-40.4665	-0.78496
	-41.048	0.3834	-40.944	0.42898		-90.99	-0.98162	-90.9555	-0.98534		-40.9075	-0.77934	-40.9335	-0.7882
	-41.4225	0.37462	-41.382	0.42148		-91.4425	-0.9847	-91.357	-0.98542		-41.403	-0.78002	-41.4695	-0.7894
	-41.9085	0.36564	-42.0125	0.41098		-91.91	-0.98296	-92.0135	-0.9859		-42.0335	-0.78656	-41.911	-0.795
	-42.5115	0.35716	-42.498	0.40298		-92.4725	-0.9821	-92.4535	-0.98316		-42.471	-0.79362	-42.4635	-0.79524
	-42.9585	0.34618	-42.9775	0.39678		-92.943	-0.98496	-92.951	-0.98304		-42.8925	-0.79336	-42.8565	-0.80018
	-43.4645	0.33824	-43.42	0.38894		-93.411	-0.9873	-93.4385	-0.98144		-43.523	-0.79854	-43.3725	-0.80166
	-44.068	0.3275	-43.834	0.38194		-93.8995	-0.9868	-93.8685	-0.98436		-44.0555	-0.7993	-43.9805	-0.8079
	-44.452	0.31976	-44.45	0.37088		-94.358	-0.98712	-94.542	-0.98326		-44.374	-0.80548	-44.3295	-0.80926
	-44.8605	0.3112	-44.9005	0.36118		-95.016	-0.98262	-94.9845	-0.98088		-44.967	-0.80984	-44.9355	-0.81172
	-45.4735	0.29642	-45.5095	0.34898		-95.4335	-0.98496	-95.489	-0.98906		-45.48	-0.80866	-45.5295	-0.81126
	-45.9955	0.28938	-45.904	0.33938		-95.9975	-0.98702	-96.0355	-0.98466		-45.9015	-0.8145	-45.9395	-0.81414
	-46.411	0.28016	-46.474	0.32908		-96.4195	-0.9845	-96.4085	-0.9851		-46.455	-0.8152	-46.353	-0.81562
	-47.0165	0.268	-46.8685	0.32222		-96.888	-0.98122	-96.9545	-0.98412		-46.775	-0.81524	-47.039	-0.82044
	-47.3665	0.26234	-47.515	0.3101		-97.3675	-0.98252	-97.404	-0.98342		-47.3915	-0.81956	-47.487	-0.82102
	-47.994	0.25154	-48.0205	0.30144		-97.92	-0.98504	-97.833	-0.98542		-47.8785	-0.82108	-47.8925	-0.82456
	-48.379	0.24336	-48.376	0.2918		-98.491	-0.98562	-98.5575	-0.9839		-48.528	-0.8234	-48.3485	-0.82818
	-48.9035	0.23048	-48.9015	0.2831		-98.9505	-0.9858	-98.9425	-0.98528		-48.9875	-0.82582	-48.9215	-0.8298
	-49.4295	0.21616	-49.491	0.27024		-99.4485	-0.98508	-99.484	-0.98736		-49.4365	-0.82782	-49.4645	-0.831
	-49.998	0.20446	-49.9635	0.26154		-99.976	-0.98752	-99.9535	-0.9812		-49.8585	-0.82902	-49.8575	-0.82972
	-50.467	0.19298	-50.4235	0.24948		-100.412	-0.98474	-100.487	-0.98336		-50.3455	-0.8301	-50.4305	-0.83032
	-50.9095	0.18362	-50.8615	0.23894		-100.853	-0.98776	-100.871	-0.98718		-50.9555	-0.8288	-51.0275	-0.83212
	-51.4325	0.1704	-51.4795	0.22894		-101.612	-0.9833	-101.35	-0.98362		-51.414	-0.83554	-51.3745	-0.83334
	-51.9775	0.1604	-51.9195	0.21634		-101.998	-0.98774	-101.975	-0.98486		-51.901	-0.83572	-52.005	-0.83794
	-52.439	0.15026	-52.4535	0.20872		-102.419	-0.98594	-102.447	-0.9848		-52.484	-0.84008	-52.577	-0.83846
	-52.9965	0.13674	-53.0165	0.19254		-102.953	-0.9885	-102.905	-0.98428		-52.915	-0.8411	-52.971	-0.84166
	-53.505	0.13012	-53.5245	0.1821		-103.433	-0.9884	-103.438	-0.98604		-53.4195	-0.84086	-53.4195	-0.84108
	-53.9265	0.12092	-53.852	0.17024		-103.985	-0.9871	-103.891	-0.98552		-53.926	-0.84192	-53.897	-0.84394
	-54.386	0.11184	-54.3875	0.15998		-104.341	-0.98548	-104.638	-0.9873		-54.5	-0.84504	-54.348	-0.84672
	-54.976	0.10182	-55.0415	0.1473		-105.07	-0.98682	-105.062	-0.9873		-54.949	-0.8459	-55.033	-0.84498
	-55.491	0.09168	-55.453	0.1351		-105.466	-0.98696	-105.492	-0.9873		-55.446	-0.84362	-55.446	-0.84552
	-55.9325	0.0813	-55.894	0.12326		-105.953	-0.98548	-105.951	-0.98636		-55.8485	-0.84788	-55.9045	-0.84814
	-56.419	0.07324	-56.3925	0.11422		-106.385	-0.98388	-106.45	-0.98482		-56.338	-0.85042	-56.4745	-0.8495
	-57.031	0.05982	-56.832	0.10392		-107.004	-0.98766	-106.947	-0.99068		-56.9825	-0.85128	-56.935	-0.8545
	-57.489	0.05076	-57.4525	0.0878		-107.323	-0.98438	-107.394	-0.9825		-57.535	-0.85198	-57.45	-0.85334
	-57.9465	0.04144	-57.9665	0.07928		-107.799	-0.98634	-107.919	-0.98736		-57.9775	-0.85462	-57.947	-0.85644
	-58.4455	0.0282	-58.4275	0.0663		-108.513	-0.9906	-108.351	-0.9872		-58.372	-0.85838	-58.408	-0.85748
	-58.894	0.01894	-58.8195	0.05568		-108.869	-0.98886	-108.812	-0.98716		-59.0645	-0.85644	-58.9605	-0.85822
	-59.506	0.00538	-59.506	0.0377		-109.441	-0.9851	-109.476	-0.98816		-59.4135	-0.85808	-59.5405	-0.85868
	-59.964	-0.00384	-60.011	0.03068		-109.955	-0.98566	-109.851	-0.98814		-59.9465	-0.86126	-59.859	-0.85866
	-60.385	-0.01396	-60.4425	0.0212		-110.404	-0.9839	-110.499	-0.98594		-60.339	-0.863	-60.396	-0.86264
	-60.9025	-0.02092	-60.8845	0.01148		-110.94	-0.98732	-110.885	-0.98816		-61.0585	-0.86126	-61.0055	-0.8624
	-61.408	-0.02948	-61.416	0.00244		-111.323	-0.98774	-111.389	-0.98852		-61.4235	-0.86402	-61.53	-0.86234
	-61.9495	-0.03988	-61.9305	-0.00936		-112.009	-0.98698	-112.018	-0.98656		-61.998	-0.86242	-62.034	-0.86648
	-62.4765	-0.05088	-62.4475	-0.02054		-112.422	-0.98876	-112.41	-0.98528		-62.4	-0.86802	-62.4845	-0.86484
	-62.9545	-0.06	-62.9075	-0.02886		-112.992	-0.98468	-112.87	-0.99008		-62.8715	-0.86466	-62.915	-0.86562
	-63.376	-0.06706	-63.3685	-0.03954		-113.564	-0.98898	-113.264	-0.98976		-63.622	-0.8676	-63.4705	-0.86424
	-63.92	-0.07642	-64.03	-0.05418		-113.882	-0.9876	-113.948	-0.98676		-63.9365	-0.86778	-64.0465	-0.86388
	-64.4975	-0.09008	-64.4935	-0.063		-114.304	-0.98764	-114.464	-0.98614		-64.493	-0.8701	-64.4265	-0.86856
	-64.98	-0.09776	-64.967	-0.0717		-115.053	-0.98672	-114.998	-0.98846		-64.93	-0.87026	-64.961	-0.87058
	-65.4285	-0.10586	-65.4455	-0.07922		-115.358	-0.98896	-115.421	-0.98558		-65.4545	-0.87318	-65.3905	-0.8696
	-65.8495	-0.11282	-65.8305	-0.09028		-116	-0.98676	-115.832	-0.98558		-65.989	-0.87182	-65.964	-0.86962
	-66.421	-0.12384	-66.469	-0.10094		-116.422	-0.99092	-116.452	-0.98688		-66.479	-0.87222	-66.4705	-0.87148
	-66.9185	-0.13368	-66.8735	-0.1095		-116.948	-0.98978	-116.845	-0.98814		-66.919	-0.87324	-66.8225	-0.87192
	-67.35	-0.14038	-67.4415	-0.11918		-117.378	-0.98424	-117.49	-0.9891		-67.4735	-0.87306	-67.4425	-0.87502
	-68.0345	-0.1507	-68.0065	-0.1293		-117.996	-0.98962	-117.97	-0.98964		-68.0915	-0.87476	-67.912	-0.87482
	-68.4485	-0.15658	-68.4175	-0.13622		-118.381	-0.9862	-118.38	-0.98644		-68.4115	-0.87524	-68.389	-0.87504
	-68.8955	-0.16306	-68.9035	-0.1442		-119.019	-0.98766	-118.971	-0.98744		-69.0465	-0.87674	-69.0015	-0.87794
	-69.3005	-0.17134	-69.4015	-0.15296		-119.507	-0.98496	-119.487	-0.98672		-69.403	-0.88216	-69.466	-0.87798
	-69.937	-0.17978	-69.989	-0.16518		-119.882	-0.98814	-119.957	-0.98978		-69.9075	-0.8821	-69.9265	-0.87902
	-70.452	-0.18732	-70.4525	-0.17268		-120.391	-0.98928	-120.443	-0.98904		-70.4435	-0.88364	-70.398	-0.879
	-70.82	-0.1947	-70.883	-0.18142		-120.997	-0.99034	-120.987	-0.98728		-70.884	-0.88224	-71.0055	-0.87826
	-71.5105	-0.20332	-71.3235	-0.18918		-121.391	-0.98546	-121.426	-0.9875		-71.3615	-0.88424	-71.399	-0.88044
	-71.9345	-0.2119	-72.018	-0.19874		-121.999	-0.99004	-121.84	-0.98588		-71.9415	-0.8851	-71.871	-0.88176
	-72.373	-0.21936	-72.3445	-0.20772		-122.489	-0.99068	-122.599	-0.9852		-72.3825	-0.88508	-72.3835	-0.88132
	-72.889	-0.22504	-72.8775	-0.2165		-122.936	-0.9912	-122.919	-0.98924		-73.032	-0.8857	-72.9665	-0.88604
	-73.481	-0.23232	-73.463	-0.2255		-123.406	-0.98974	-123.528	-0.99072		-73.4065	-0.88378	-73.47	-0.88566
	-73.95	-0.23932	-73.882	-0.23648		-124.025	-0.9868	-123.905	-0.98542		-73.92	-0.88658	-73.8585	-0.88938
	-74.3885	-0.24588	-74.4555	-0.24572		-124.428	-0.9891	-124.379	-0.98898		-74.4845	-0.88942	-74.464	-0.89018
	-75.026	-0.25232	-75.0075	-0.256		-124.926	-0.98998	-124.897	-0.9869		-74.9325	-0.88904	-74.9425	-0.88834
	-75.43	-0.25892	-75.467	-0.26718		-125.504	-0.9907	-125.513	-0.98764		-75.449	-0.88736	-75.4015	-0.89196
	-75.995	-0.26712	-75.9155	-0.2754		-125.852	-0.98912	-125.984	-0.98684		-75.9	-0.88994	-75.889	-0.88914
	-76.3845	-0.2719	-76.602	-0.29464		-126.397	-0.98794	-126.464	-0.9876		-76.4495	-0.8912	-76.5195	-0.89182
	-76.967	-0.28466	-76.9005	-0.30142		-126.855	-0.98886	-127.06	-0.991		-76.933	-0.89172	-76.9765	-0.89324
	-77.474	-0.28878	-77.482	-0.30814		-127.476	-0.98966	-127.407	-0.98872		-77.436	-0.89068	-77.407	-0.89332
	-77.856	-0.29702	-77.9325	-0.31576		-127.924	-0.98556	-127.945	-0.99162		-78.063	-0.89182	-77.906	-0.89246
	-78.3725	-0.3059	-78.43	-0.32374		-128.392	-0.98972	-128.413	-0.98576		-78.3625	-0.89216	-78.5045	-0.89478
	-78.8795	-0.31178	-79.0295	-0.33662		-128.831	-0.98542	-128.851	-0.9848		-79.048	-0.89472	-79.0305	-0.89612
	-79.44	-0.3207	-79.4585	-0.34544		-129.518	-0.99034	-129.603	-0.98772		-79.404	-0.8942	-79.414	-0.89526
	-79.882	-0.32708	-79.948	-0.3525		-129.846	-0.99004	-129.893	-0.98866		-79.8825	-0.89212	-79.8725	-0.89382
	-80.3615	-0.33628	-80.3595	-0.35852		-130.388	-0.98774	-130.53	-0.98688		-80.474	-0.8953	-80.556	-0.8997
	-80.9925	-0.34572	-80.913	-0.36512		-131.001	-0.98784	-130.833	-0.9901		-81.027	-0.8963	-80.9885	-0.89666
	-81.475	-0.3534	-81.467	-0.37568		-131.405	-0.99188	-131.418	-0.99056		-81.478	-0.89898	-81.4495	-0.89824
	-81.906	-0.35832	-81.9355	-0.38242		-131.936	-0.98764	-131.869	-0.9889		-81.8895	-0.89878	-82.122	-0.90014
	-82.3785	-0.36514	-82.3845	-0.38984		-132.414	-0.98526	-132.518	-0.9896		-82.4855	-0.89668	-82.3665	-0.89888
	-82.872	-0.371	-82.7705	-0.3981		-132.932	-0.9901	-132.959	-0.99168		-83.003	-0.8961	-82.9845	-0.90128
	-83.4645	-0.37976	-83.444	-0.40544		-133.455	-0.9935	-133.472	-0.98936		-83.3915	-0.90006	-83.4555	-0.90014
	-83.9585	-0.38716	-83.9795	-0.41396		-133.875	-0.99216	-133.858	-0.98738		-83.9805	-0.90146	-83.949	-0.90068
	-84.428	-0.39136	-84.4195	-0.41796		-134.531	-0.98966	-134.505	-0.991		-84.409	-0.90234	-84.3925	-0.90348
	-84.9195	-0.39892	-84.9175	-0.42554		-135.017	-0.99086	-134.972	-0.98642		-85.0935	-0.90212	-84.9825	-0.90712
	-85.318	-0.40924	-85.31	-0.43296		-135.452	-0.98902	-135.45	-0.99146		-85.452	-0.90024	-85.509	-0.9042
	-86.013	-0.41788	-85.976	-0.44172		-135.94	-0.9917	-135.881	-0.98836		-85.919	-0.89842	-85.9095	-0.90294
	-86.5	-0.42464	-86.438	-0.44906		-136.389	-0.99008	-136.264	-0.98832		-86.5015	-0.90418	-86.378	-0.9023
	-86.8825	-0.43252	-86.8845	-0.45568		-136.905	-0.99222	-137.008	-0.98954		-86.857	-0.90498	-86.855	-0.90556
	-87.3705	-0.44048	-87.3495	-0.46572		-137.486	-0.98878	-137.494	-0.98922		-87.493	-0.90814	-87.315	-0.9059
	-87.9925	-0.4503	-87.828	-0.47416		-137.928	-0.99074	-137.879	-0.99152		-87.973	-0.9037	-87.992	-0.90732
	-88.496	-0.45762	-88.544	-0.4827		-138.415	-0.98942	-138.525	-0.99146		-88.4695	-0.90686	-88.534	-0.90898
	-88.994	-0.46758	-88.8635	-0.48958		-139.04	-0.98946	-139.068	-0.98686		-88.9555	-0.90734	-88.882	-0.90842
	-89.4045	-0.4736	-89.453	-0.49852		-139.428	-0.98942	-139.454	-0.98866		-89.4075	-0.9086	-89.529	-0.91216
	-89.988	-0.48328	-89.921	-0.50492		-139.914	-0.98818	-139.827	-0.99024		-89.9495	-0.90894	-90.0065	-0.90884
	-90.5205	-0.4932	-90.485	-0.51424		-140.4	-0.98934	-140.372	-0.98852		-90.409	-0.90794	-90.495	-0.911
	-90.86	-0.49678	-90.8415	-0.52072		-140.806	-0.99298	-141.064	-0.98926		-90.959	-0.90974	-91	-0.9091
	-91.468	-0.50662	-91.4125	-0.53202		-141.469	-0.99132	-141.517	-0.9892		-91.3935	-0.91282	-91.45	-0.91234
	-91.965	-0.5127	-91.936	-0.54172		-141.966	-0.98988	-141.975	-0.98934		-91.8255	-0.91014	-92.069	-0.9119
	-92.4445	-0.51978	-92.37	-0.55218		-142.407	-0.98928	-142.339	-0.99022		-92.388	-0.91242	-92.5735	-0.91312
	-93.0435	-0.52644	-92.875	-0.55996		-143.026	-0.99022	-142.894	-0.99172		-93.0445	-0.91206	-92.949	-0.9148
	-93.5055	-0.53364	-93.5295	-0.57266		-143.457	-0.99138	-143.501	-0.9915		-93.409	-0.91244	-93.454	-0.91466
	-93.9635	-0.53982	-93.981	-0.58148		-144.019	-0.98512	-143.924	-0.98728		-93.9225	-0.91242	-94.0065	-0.91362
	-94.459	-0.54676	-94.4595	-0.59212		-144.357	-0.99036	-144.488	-0.99352		-94.383	-0.91374	-94.5635	-0.916
	-94.936	-0.5542	-94.899	-0.60094		-144.929	-0.98704	-145.059	-0.98774		-94.758	-0.91364	-94.916	-0.91506
	-95.3485	-0.55948	-95.349	-0.6102		-145.489	-0.98944	-144.975	-0.99196		-95.5585	-0.91544	-95.5275	-0.91722
	-96.062	-0.57088	-95.941	-0.61692		-145.903	-0.99112	-145.922	-0.98976		-95.854	-0.91482	-96.0145	-0.91742
	-96.558	-0.5763	-96.333	-0.6257		-146.435	-0.9855	-146.436	-0.98872		-96.4835	-0.91534	-96.4845	-0.91746
	-97.0165	-0.58116	-96.9795	-0.6384		-147.048	-0.9908	-147.026	-0.99096		-96.887	-0.91718	-96.925	-0.91706
	-97.3845	-0.5876	-97.447	-0.6423		-147.442	-0.99264	-147.514	-0.98982		-97.451	-0.91682	-97.4755	-0.9179
	-97.946	-0.59244	-97.9275	-0.65058		-147.929	-0.9923	-147.937	-0.98828		-97.8515	-0.91214	-97.769	-0.91768
	-98.414	-0.59632	-98.4675	-0.66036		-148.369	-0.99334	-148.387	-0.99034		-98.5	-0.91988	-98.4515	-0.9182
	-98.89	-0.60152	-98.8645	-0.66504		-149.026	-0.99108	-148.977	-0.98904		-99.0025	-0.91682	-98.995	-0.9184
	-99.4345	-0.60602	-99.314	-0.67042		-149.454	-0.99476	-149.446	-0.99106		-99.499	-0.91586	-99.481	-0.9185
	-99.9885	-0.61066	-99.9895	-0.67844		-149.961	-0.99116	-149.887	-0.99268		-99.964	-0.91888	-99.981	-0.91518
	-100.4	-0.61646	-100.382	-0.6824		-154.838	-0.9897	-154.976	-0.98908		-100.4	-0.9194	-100.383	-0.92186
	-101.02	-0.61932	-100.888	-0.6901		-154.933	-0.99144	-155.014	-0.98884		-100.841	-0.92186	-100.862	-0.92232
	-101.415	-0.62428	-101.453	-0.69656		-159.89	-0.98916	-159.952	-0.99244		-101.332	-0.91954	-101.386	-0.92192
	-101.927	-0.62674	-101.918	-0.7006		-164.915	-0.9935	-164.959	-0.99272		-101.988	-0.9212	-102.033	-0.9223
	-102.362	-0.62976	-102.387	-0.70664		-170.107	-0.9913	-169.945	-0.99292		-102.549	-0.92084	-102.49	-0.92112
	-102.953	-0.635	-103.057	-0.71244		-175.008	-0.9908	-175.016	-0.9915		-103.017	-0.92212	-102.98	-0.92072
	-103.513	-0.64262	-103.513	-0.71762		-180.097	-0.9922	-180.127	-0.99168		-103.447	-0.92102	-103.533	-0.92444
	-103.952	-0.64508	-104.038	-0.72362		-185.028	-0.99234	-184.99	-0.99402		-103.879	-0.9225	-103.909	-0.92134
	-104.517	-0.65068	-104.499	-0.72856		-189.952	-0.99498	-189.94	-0.9931		-104.433	-0.91922	-104.544	-0.92316
	-104.918	-0.65534	-104.966	-0.73232		-194.881	-0.98958	-194.907	-0.9909		-104.855	-0.92162	-104.817	-0.9241
	-105.406	-0.65966	-105.339	-0.7361		-199.838	-0.99798	-199.891	-0.99412		-105.332	-0.92278	-105.389	-0.92398
	-105.912	-0.66648	-105.96	-0.74454		-204.984	-0.994	-204.958	-0.9919		-105.885	-0.92558	-105.969	-0.92742
	-106.365	-0.6687	-106.354	-0.74724		-209.981	-0.995	-209.952	-0.99328		-106.516	-0.92302	-106.543	-0.923
	-106.962	-0.67292	-107.01	-0.7531		-214.958	-0.99682	-214.901	-0.98892		-106.897	-0.92578	-106.962	-0.92318
	-107.441	-0.6772	-107.46	-0.75628		-219.964	-0.99226	-219.974	-0.99504		-107.459	-0.92652	-107.41	-0.92434
	-107.787	-0.6802	-107.853	-0.76006		-224.877	-0.99556	-224.902	-0.99242		-108.013	-0.92742	-108.004	-0.92668
	-108.303	-0.68278	-108.471	-0.76718		-229.993	-0.99744	-229.901	-0.99504		-108.389	-0.92542	-108.404	-0.9247
	-108.903	-0.6878	-108.914	-0.77134		-235.041	-0.99726	-234.913	-0.99438		-108.902	-0.92396	-109.005	-0.92736
	-109.325	-0.6913	-109.465	-0.77698		-240.022	-0.99288	-239.994	-0.99476		-109.457	-0.928	-109.43	-0.92856
	-109.954	-0.69922	-109.915	-0.77888		-244.942	-0.99708	-245.022	-0.9962		-109.915	-0.92416	-109.965	-0.9269
	-110.404	-0.70386	-110.457	-0.7841		-249.968	-0.998398	-250.044	-0.99532		-110.523	-0.928	-110.345	-0.92622
	-110.946	-0.70922	-110.797	-0.7888		-255.151	-0.99558	-254.982	-0.99754		-110.972	-0.92736	-110.936	-0.92596
	-111.416	-0.71368	-111.349	-0.79238		-260.101	-0.9972	-260.045	-0.99414		-111.398	-0.9259	-111.405	-0.92932
	-111.906	-0.71728	-111.96	-0.79688		-264.844	-0.99484	-264.912	-0.99578		-111.95	-0.92902	-111.893	-0.9261
	-112.561	-0.72016	-112.494	-0.80112		-269.908	-0.99478	-270.096	-0.996		-112.401	-0.92998	-112.438	-0.92944
	-112.895	-0.72342	-112.922	-0.8053		-274.978	-0.99406	-274.933	-0.99718		-112.878	-0.92918	-113.112	-0.92952
	-113.391	-0.72786	-113.495	-0.80858		-279.93	-0.99492	-279.919	-0.99656		-113.487	-0.9272	-113.422	-0.92994
	-113.945	-0.73332	-114.013	-0.81702		-284.906	-0.9964	-285.084	-0.99742		-113.935	-0.92874	-113.907	-0.9301
	-114.368	-0.73718	-114.389	-0.82128		-289.938	-0.99404	-289.99	-0.99692		-114.34	-0.9283	-114.302	-0.9307
	-115.023	-0.74224	-114.867	-0.82334		-294.839	-0.99332	-294.998	-0.99494		-114.93	-0.93288	-114.96	-0.93132
	-115.4	-0.74426	-115.407	-0.82962		-299.995	-0.998007	-299.916	-0.99404		-115.448	-0.93154	-115.379	-0.93072
	-115.959	-0.7499	-115.925	-0.83068		-295.01	-0.99638	-295.021	-0.99666		-116.047	-0.93184	-115.941	-0.9294
	-116.393	-0.7556	-116.347	-0.83298		-290.027	-0.99348	-290.033	-0.99528		-116.477	-0.93096	-116.412	-0.93146
	-117.031	-0.7595	-116.984	-0.8363		-285.046	-0.9919	-285.057	-0.99778		-116.948	-0.93138	-116.963	-0.92922
	-117.368	-0.76108	-117.418	-0.84036		-280.118	-0.99562	-280.041	-0.99568		-117.376	-0.92958	-117.499	-0.93122
	-118.013	-0.76744	-118.022	-0.8459		-275.176	-0.99608	-275.139	-0.998164		-117.978	-0.93602	-117.902	-0.93058
	-118.496	-0.7713	-118.456	-0.85048		-270.001	-0.99492	-270.16	-0.99588		-118.427	-0.93384	-118.418	-0.93418
	-118.915	-0.77542	-118.865	-0.85286		-265.013	-0.99708	-265.116	-0.99676		-119.028	-0.93234	-119.017	-0.93028
	-119.376	-0.7784	-119.525	-0.85538		-260.111	-0.99324	-260.103	-1		-119.487	-0.93126	-119.4	-0.93268
	-119.984	-0.78452	-119.974	-0.86118		-254.901	-0.99412	-254.963	-0.99702		-119.927	-0.93334	-119.911	-0.93338
	-120.444	-0.78862	-120.441	-0.86566		-249.888	-1	-249.858	-0.99286		-120.349	-0.93574	-120.387	-0.93346
	-121.061	-0.79518	-120.845	-0.86598		-244.955	-0.994	-244.973	-0.99528		-120.9	-0.93392	-120.937	-0.93474
	-121.491	-0.79852	-121.417	-0.87092		-240.052	-0.99706	-239.931	-0.9932		-121.493	-0.93748	-121.465	-0.9326
	-121.931	-0.80264	-121.924	-0.87242		-234.972	-0.99692	-235.028	-0.9959		-121.894	-0.93368	-121.847	-0.93606
	-122.419	-0.80556	-122.466	-0.87514		-230.142	-0.999486	-230.06	-0.998551		-122.384	-0.9336	-122.458	-0.93504
	-122.788	-0.81074	-122.981	-0.88216		-225.119	-0.99646	-225.017	-0.99646		-122.925	-0.93356	-122.986	-0.9357
	-123.442	-0.81554	-123.415	-0.88244		-220.003	-0.99436	-220.171	-0.99368		-123.413	-0.93416	-123.403	-0.93224
	-123.826	-0.82202	-123.825	-0.88514		-215.063	-0.998489	-215.045	-0.99458		-123.819	-0.9368	-124.013	-0.93532
	-124.493	-0.82584	-124.528	-0.88954		-210.068	-0.99364	-210.048	-0.99396		-124.471	-0.933	-124.474	-0.93254
	-124.906	-0.8295	-124.998	-0.89248		-204.947	-0.99446	-204.974	-0.99554		-124.942	-0.93706	-124.858	-0.93552
	-125.477	-0.83122	-125.4	-0.89732		-200.055	-0.99686	-200.157	-0.99416		-125.495	-0.93798	-125.335	-0.9357
	-125.832	-0.83462	-126.028	-0.8993		-195.132	-0.99358	-195.069	-0.99482		-126	-0.93694	-126.031	-0.93506
	-126.469	-0.83882	-126.442	-0.90136		-190.036	-0.99574	-189.995	-0.99752		-126.392	-0.936	-126.451	-0.93484
	-126.918	-0.84384	-126.927	-0.90246		-184.964	-0.99574	-184.982	-0.99478		-127.025	-0.94048	-126.883	-0.93812
	-127.324	-0.84752	-127.386	-0.90552		-179.996	-0.9962	-180.006	-0.99502		-127.454	-0.93544	-127.548	-0.93806
	-127.978	-0.85108	-127.979	-0.91022		-174.867	-0.99294	-174.964	-0.99764		-127.906	-0.93998	-127.896	-0.9367
	-128.458	-0.8542	-128.456	-0.91352		-169.993	-0.99742	-170.03	-0.99336		-128.418	-0.93866	-128.483	-0.93498
	-128.916	-0.85776	-129.058	-0.91412		-164.942	-0.99398	-164.94	-0.99044		-129.056	-0.93796	-128.881	-0.93826
	-129.367	-0.86062	-129.508	-0.9212		-159.983	-0.99682	-159.956	-0.99322		-129.47	-0.94022	-129.499	-0.93546
	-129.891	-0.86546	-130.089	-0.9221		-155.004	-0.99104	-154.903	-0.99608		-129.946	-0.93794	-129.956	-0.93998
	-130.414	-0.86834	-130.463	-0.923		-154.995	-0.99426	-154.967	-0.99586		-130.333	-0.94022	-130.329	-0.93962
	-130.867	-0.87178	-130.942	-0.92588		-150.142	-0.9931	-150.057	-0.99272		-130.835	-0.93632	-131.006	-0.93876
	-131.316	-0.87336	-131.55	-0.9291		-149.53	-0.99644	-149.559	-0.9893		-131.456	-0.93766	-131.476	-0.9412
	-131.975	-0.8795	-131.935	-0.93046		-148.976	-0.99308	-149.099	-0.99312		-131.954	-0.94072	-131.952	-0.93822
	-132.457	-0.88324	-132.402	-0.93162		-148.529	-0.99476	-148.586	-0.99328		-132.478	-0.93906	-132.32	-0.94008
	-132.9	-0.88726	-132.806	-0.934		-148.069	-0.99172	-148.068	-0.99366		-132.995	-0.93978	-132.948	-0.94154
	-133.518	-0.88992	-133.48	-0.93428		-147.618	-0.99224	-147.571	-0.99128		-133.529	-0.93934	-133.474	-0.94114
	-133.948	-0.89202	-133.988	-0.936		-147.019	-0.9967	-146.964	-0.99358		-133.949	-0.94072	-133.971	-0.93854
	-134.362	-0.89366	-134.392	-0.93776		-146.521	-0.9918	-146.587	-0.99142		-134.542	-0.94132	-134.398	-0.93942
	-134.821	-0.8964	-134.811	-0.93874		-146.117	-0.99256	-146.107	-0.99134		-134.935	-0.94362	-134.983	-0.94188
	-135.467	-0.90384	-135.494	-0.94092		-145.461	-0.99404	-145.638	-0.99518		-135.505	-0.9422	-135.411	-0.94028
	-135.992	-0.90794	-135.983	-0.94042		-145.201	-0.99224	-145.152	-0.99176		-135.911	-0.94082	-135.947	-0.9383
	-136.591	-0.91016	-136.453	-0.94272		-144.552	-0.992	-144.554	-0.99442		-136.387	-0.94178	-136.49	-0.94366
	-136.911	-0.9111	-137.053	-0.94388		-144.073	-0.998	-144.119	-0.9922		-136.967	-0.9414	-137.005	-0.94084
	-137.333	-0.91388	-137.362	-0.94554		-143.5	-0.99418	-143.429	-0.99168		-137.456	-0.9429	-137.4	-0.94434
	-138.046	-0.91674	-137.98	-0.94634		-143.025	-0.99292	-143.064	-0.9884		-137.926	-0.94434	-137.934	-0.94408
	-138.44	-0.91874	-138.421	-0.948		-142.549	-0.99168	-142.556	-0.99538		-138.401	-0.9421	-138.411	-0.9435
	-138.841	-0.92042	-138.883	-0.94994		-142.133	-0.98958	-142.088	-0.99196		-138.956	-0.94328	-138.936	-0.94236
	-139.332	-0.92324	-139.54	-0.95128		-141.413	-0.9934	-141.58	-0.99422		-139.462	-0.9433	-139.517	-0.94382
	-139.93	-0.92424	-139.948	-0.95134		-141.011	-0.99014	-141	-0.9915		-139.913	-0.94548	-139.886	-0.94426
	-140.474	-0.92494	-140.484	-0.95288		-140.577	-0.99266	-140.533	-0.99136		-140.353	-0.94468	-140.362	-0.94406
	-140.989	-0.92668	-140.912	-0.95296		-139.999	-0.99328	-140.035	-0.99532		-140.906	-0.9426	-141.017	-0.94284
	-141.549	-0.93314	-141.476	-0.95384		-139.473	-0.9917	-139.583	-0.99192		-141.505	-0.94134	-141.436	-0.9436
	-141.975	-0.93388	-142.055	-0.9546		-139.05	-0.99396	-138.985	-0.9936		-141.917	-0.9421	-141.945	-0.94392
	-142.431	-0.93432	-142.423	-0.95506		-138.535	-0.99128	-138.536	-0.99344		-142.376	-0.94452	-142.375	-0.9448
	-142.918	-0.93512	-142.853	-0.95656		-138.086	-0.99338	-138.058	-0.99248		-142.846	-0.94734	-142.985	-0.94574
	-143.501	-0.93674	-143.398	-0.95674		-137.55	-0.99268	-137.607	-0.99022		-143.549	-0.94424	-143.519	-0.94454
	-144.008	-0.93914	-143.883	-0.95738		-137.109	-0.99344	-137.196	-0.99186		-143.99	-0.94676	-143.97	-0.94378
	-144.458	-0.9411	-144.512	-0.95728		-136.493	-0.99024	-136.726	-0.99254		-144.476	-0.94546	-144.393	-0.94674
	-144.869	-0.9425	-144.957	-0.95866		-136.07	-0.99204	-135.994	-0.99116		-145.02	-0.94738	-144.824	-0.94576
	-145.401	-0.94324	-145.51	-0.95836		-135.592	-0.99436	-135.582	-0.9923		-145.45	-0.94764	-145.462	-0.94534
	-146.06	-0.94724	-145.995	-0.96132		-135.106	-0.98896	-135.105	-0.9936		-145.882	-0.94884	-145.938	-0.94998
	-146.362	-0.9484	-146.427	-0.96096		-134.506	-0.99416	-134.487	-0.99138		-146.399	-0.9475	-146.399	-0.9479
	-146.933	-0.94936	-146.932	-0.96082		-134.121	-0.9942	-134.071	-0.98958		-147.037	-0.9479	-146.94	-0.94908
	-147.429	-0.95026	-147.422	-0.96072		-133.548	-0.98942	-133.568	-0.99072		-147.553	-0.94702	-147.487	-0.94732
	-147.944	-0.95168	-147.972	-0.96208		-132.986	-0.99364	-132.939	-0.99192		-147.925	-0.94808	-147.87	-0.94748
	-148.47	-0.95228	-148.489	-0.96208		-132.526	-0.98904	-132.489	-0.99078		-148.593	-0.9474	-148.419	-0.94914
	-148.857	-0.95254	-148.852	-0.96354		-132.113	-0.9947	-132.042	-0.99516		-148.966	-0.9483	-148.983	-0.9483
	-149.502	-0.95362	-149.48	-0.96386		-131.589	-0.99258	-131.666	-0.99316		-149.453	-0.94792	-149.465	-0.94712
	-149.998	-0.95426	-149.987	-0.9642		-131.017	-0.98882	-130.99	-0.98938		-149.913	-0.94498	-150.092	-0.94626
	-150.402	-0.95498	-150.427	-0.96454		-130.483	-0.99056	-130.541	-0.9929		-150.494	-0.9481	-150.523	-0.94814
	-150.899	-0.9562	-150.843	-0.96556		-130.054	-0.99448	-130.07	-0.9907		-150.97	-0.94702	-150.973	-0.94856
	-151.489	-0.95776	-151.495	-0.9652		-129.565	-0.99074	-129.532	-0.99276		-151.516	-0.9482	-151.468	-0.94918
	-151.899	-0.95878	-151.929	-0.9654		-129.19	-0.99182	-128.975	-0.9926		-151.966	-0.94964	-151.845	-0.95116
	-152.434	-0.95858	-152.378	-0.96618		-128.524	-0.99168	-128.505	-0.99426		-152.35	-0.95094	-152.358	-0.9492
	-153.111	-0.95932	-152.83	-0.9671		-128.054	-0.99208	-128.103	-0.99342		-153.054	-0.95048	-153.024	-0.95124
	-153.533	-0.96018	-153.538	-0.96696		-127.615	-0.98912	-127.66	-0.99442		-153.485	-0.95158	-153.381	-0.9504
	-154.029	-0.9617	-154.01	-0.96844		-127.023	-0.99214	-127.191	-0.99092		-153.954	-0.95048	-153.953	-0.94714
	-154.508	-0.96074	-154.423	-0.96784		-126.543	-0.99284	-126.538	-0.99124		-154.382	-0.94816	-154.536	-0.9512
	-154.852	-0.96154	-154.939	-0.96756		-126.144	-0.99322	-125.984	-0.99512		-154.975	-0.9542	-154.507	-0.94948
	-155.34	-0.96284	-155.435	-0.96854		-125.572	-0.99098	-125.489	-0.9931		-155.481	-0.94958	-155.415	-0.95016
	-155.968	-0.96408	-155.96	-0.96892		-125.076	-0.99132	-125.001	-0.99064		-155.948	-0.95176	-155.866	-0.94934
	-156.448	-0.96444	-156.485	-0.9698		-124.606	-0.99164	-124.54	-0.99106		-156.373	-0.95306	-156.371	-0.95282
	-156.97	-0.9647	-156.879	-0.96938		-124.128	-0.99504	-124.156	-0.99292		-157.04	-0.952	-157.038	-0.95226
	-157.571	-0.9653	-157.525	-0.96994		-123.621	-0.9927	-123.509	-0.98962		-157.337	-0.95304	-157.413	-0.9496
	-158.048	-0.96638	-157.927	-0.97052		-123.106	-0.99242	-123.069	-0.99132		-157.917	-0.95094	-157.917	-0.9517
	-158.5	-0.96652	-158.433	-0.97004		-122.581	-0.98888	-122.505	-0.99066		-158.367	-0.95184	-158.376	-0.95402
	-158.988	-0.96712	-158.932	-0.97044		-122.018	-0.99408	-121.981	-0.99372		-158.845	-0.9513	-158.853	-0.95038
	-159.373	-0.96666	-159.344	-0.96948		-121.578	-0.99204	-121.57	-0.99366		-159.406	-0.954	-159.472	-0.95254
	-160.026	-0.96696	-160.018	-0.97144		-121.13	-0.98908	-120.903	-0.99184		-159.94	-0.95376	-159.926	-0.95222
	-160.515	-0.96784	-160.478	-0.97204		-120.481	-0.99436	-120.472	-0.99196		-160.403	-0.95246	-160.432	-0.95284
	-160.899	-0.96812	-160.934	-0.97168		-120.051	-0.99244	-120.071	-0.98954		-160.869	-0.9534	-160.84	-0.9523
	-161.452	-0.96794	-161.425	-0.97276		-119.618	-0.99314	-119.534	-0.99212		-161.528	-0.95316	-161.535	-0.95244
	-162.081	-0.96946	-161.809	-0.9726		-119.14	-0.99174	-118.97	-0.9925		-162.042	-0.95048	-162.016	-0.95594
	-162.304	-0.96924	-162.433	-0.9732		-118.494	-0.99286	-118.579	-0.99008		-162.391	-0.95258	-162.436	-0.95046
	-162.934	-0.96962	-162.991	-0.97282		-118.129	-0.99156	-118.118	-0.99156		-162.934	-0.9549	-162.895	-0.95442
	-163.469	-0.97044	-163.457	-0.97304		-117.463	-0.99042	-117.473	-0.98806		-163.393	-0.95224	-163.381	-0.95306
	-163.859	-0.96998	-163.908	-0.97318		-117.153	-0.99136	-117.108	-0.99504		-163.964	-0.95634	-163.964	-0.95398
	-164.387	-0.9705	-164.36	-0.97376		-116.618	-0.99414	-116.621	-0.992		-164.454	-0.9537	-164.526	-0.95596
	-164.969	-0.97068	-164.996	-0.97406		-116.009	-0.98858	-115.991	-0.99024		-164.948	-0.95454	-164.911	-0.95902
	-165.436	-0.9708	-165.434	-0.9748		-115.561	-0.99048	-115.496	-0.99254		-165.463	-0.95408	-165.522	-0.9543
	-165.96	-0.97166	-165.915	-0.97386		-115.102	-0.99024	-114.978	-0.98914		-165.885	-0.95794	-165.569	-0.9526
	-166.392	-0.97214	-166.439	-0.97506		-114.531	-0.99082	-114.537	-0.99094		-166.346	-0.95494	-166.317	-0.95386
	-167.04	-0.97214	-166.85	-0.97542		-114.088	-0.995	-114.088	-0.9902		-166.984	-0.9543	-167.03	-0.9549
	-167.283	-0.97146	-167.602	-0.97482		-113.668	-0.99182	-113.487	-0.98828		-167.431	-0.95912	-167.478	-0.95724
	-168.031	-0.97302	-167.928	-0.9749		-113.003	-0.99684	-113.058	-0.99012		-168.014	-0.95494	-167.967	-0.95818
	-168.475	-0.97334	-168.424	-0.97542		-112.608	-0.99144	-112.541	-0.99074		-168.408	-0.95664	-168.414	-0.95534
	-168.962	-0.97272	-168.904	-0.97572		-112.131	-0.99258	-111.952	-0.9897		-168.931	-0.9576	-169.007	-0.95624
	-169.392	-0.97376	-169.57	-0.977		-111.495	-0.9896	-111.492	-0.99142		-169.438	-0.95792	-169.504	-0.95652
	-169.832	-0.9742	-169.859	-0.97678		-111.137	-0.99606	-111.106	-0.98872		-169.833	-0.95422	-169.999	-0.95542
	-170.517	-0.9735	-170.529	-0.97738		-110.402	-0.99152	-110.591	-0.99114		-170.489	-0.95628	-170.499	-0.95648
	-170.919	-0.97328	-171.022	-0.97778		-110.02	-0.98776	-110.02	-0.99334		-170.958	-0.95744	-170.911	-0.95714
	-171.428	-0.97424	-171.39	-0.97736		-109.618	-0.99404	-109.647	-0.9911		-171.576	-0.95718	-171.471	-0.95314
	-171.93	-0.97482	-171.941	-0.97798		-108.972	-0.99184	-108.972	-0.99178		-172.006	-0.95556	-171.839	-0.95804
	-172.532	-0.97584	-172.355	-0.97818		-108.634	-0.99386	-108.567	-0.99228		-172.374	-0.95944	-172.381	-0.95474
	-173.018	-0.97536	-172.841	-0.97808		-107.931	-0.99374	-108.157	-0.99094		-172.954	-0.95692	-172.954	-0.95884
	-173.536	-0.9754	-173.534	-0.9787		-107.591	-0.9931	-107.507	-0.99226		-173.384	-0.9569	-173.487	-0.957
	-173.956	-0.9767	-173.973	-0.9788		-107.077	-0.98768	-107.014	-0.99198		-173.891	-0.95672	-173.936	-0.95854
	-174.425	-0.97588	-174.407	-0.97784		-106.663	-0.99776	-106.515	-0.9911		-174.302	-0.95632	-174.427	-0.95716
	-174.944	-0.97644	-174.958	-0.9788		-106.044	-0.98884	-106.084	-0.99074		-174.998	-0.95656	-175.054	-0.9611
	-175.344	-0.97646	-175.465	-0.97902		-105.586	-0.98796	-105.643	-0.99008		-175.353	-0.9599	-175.542	-0.95762
	-175.991	-0.97726	-175.945	-0.98026		-105.034	-0.99264	-104.975	-0.99196		-176.011	-0.95884	-175.9	-0.95744
	-176.355	-0.97768	-176.554	-0.97902		-104.609	-0.99042	-104.508	-0.99356		-176.477	-0.95516	-176.518	-0.95798
	-177.004	-0.97832	-176.993	-0.9795		-104.049	-0.99074	-104.059	-0.99416		-176.984	-0.96146	-176.928	-0.95992
	-177.386	-0.97726	-177.499	-0.97986		-103.635	-0.9894	-103.618	-0.99188		-177.51	-0.95804	-177.377	-0.95996
	-177.968	-0.97896	-177.995	-0.9808		-103.112	-0.98684	-102.981	-0.99122		-177.939	-0.95896	-177.857	-0.95788
	-178.491	-0.97862	-178.41	-0.98092		-102.617	-0.98828	-102.699	-0.98916		-178.409	-0.96084	-178.56	-0.9571
	-178.899	-0.9787	-178.916	-0.98004		-102.034	-0.98982	-101.969	-0.9889		-178.869	-0.96106	-179.03	-0.96034
	-179.363	-0.9793	-179.348	-0.9818		-101.529	-0.98792	-101.517	-0.99		-179.431	-0.96168	-179.469	-0.95976
	-179.917	-0.97924	-180.03	-0.98154		-101.106	-0.98904	-101.05	-0.98914		-180.002	-0.96128	-180.01	-0.9588
	-180.351	-0.97984	-180.536	-0.98126		-100.537	-0.9891	-100.496	-0.98802		-180.46	-0.95982	-180.405	-0.96014
	-181.016	-0.98014	-180.997	-0.98242		-100.084	-0.99268	-100.102	-0.9937		-180.968	-0.95756	-180.939	-0.9599
	-181.417	-0.98008	-181.389	-0.98224		-99.514	-0.98888	-99.43	-0.98934		-181.332	-0.96108	-181.446	-0.9609
	-181.988	-0.98074	-181.926	-0.98196		-98.988	-0.99008	-99.1665	-0.99386		-181.904	-0.95996	-181.948	-0.96056
	-182.467	-0.98076	-182.431	-0.98222		-98.5465	-0.98622	-98.5385	-0.99024		-182.394	-0.96088	-182.346	-0.96188
	-182.955	-0.98142	-182.953	-0.98298		-98.0045	-0.98988	-98.07	-0.98714		-182.881	-0.96396	-183.05	-0.96154
	-183.397	-0.98094	-183.358	-0.98296		-97.628	-0.99092	-97.564	-0.98944		-183.543	-0.95874	-183.472	-0.96092
	-183.968	-0.97986	-184.043	-0.98312		-97.1045	-0.9897	-97.0285	-0.98988		-184.024	-0.96012	-183.939	-0.96372
	-184.462	-0.98116	-184.548	-0.98322		-96.495	-0.99238	-96.5605	-0.9899		-184.482	-0.9583	-184.342	-0.96182
	-184.898	-0.98128	-184.914	-0.98452		-96.177	-0.99086	-96.1375	-0.98768		-185.047	-0.9634	-184.965	-0.96358
	-185.475	-0.98148	-185.418	-0.98338		-95.453	-0.99066	-95.6775	-0.99072		-185.457	-0.96248	-185.411	-0.9604
	-185.891	-0.98208	-185.946	-0.98314		-95.0775	-0.98898	-95.0125	-0.9874		-185.955	-0.96298	-186.032	-0.96026
	-186.367	-0.98214	-186.48	-0.98234		-94.543	-0.9895	-94.5525	-0.98888		-186.453	-0.96194	-186.53	-0.9612
	-186.987	-0.98236	-186.951	-0.98364		-94.096	-0.99422	-94.1135	-0.99222		-186.857	-0.9613	-186.94	-0.96302
	-187.341	-0.98296	-187.341	-0.98294		-93.6085	-0.99078	-93.598	-0.98834		-187.342	-0.96252	-187.399	-0.96084
	-188.006	-0.98216	-187.847	-0.98354		-93.1485	-0.99206	-93.128	-0.9874		-187.916	-0.96102	-187.999	-0.9642
	-188.466	-0.98282	-188.456	-0.98358		-92.568	-0.98846	-92.5665	-0.98726		-188.446	-0.96138	-188.383	-0.96218
	-188.861	-0.98284	-188.869	-0.98408		-92.0325	-0.98934	-91.994	-0.98866		-189.048	-0.96314	-188.973	-0.96138
	-189.528	-0.98354	-189.424	-0.98358		-91.5615	-0.99178	-91.536	-0.9884		-189.536	-0.9637	-189.452	-0.96236
	-189.919	-0.98266	-190.034	-0.98424		-91.03	-0.98826	-91.1055	-0.99112		-189.846	-0.9637	-189.873	-0.96402
	-190.48	-0.98308	-190.341	-0.98362		-90.5245	-0.99072	-90.626	-0.9862		-190.482	-0.9648	-190.446	-0.96176
	-190.932	-0.9831	-190.883	-0.98448		-90.131	-0.9914	-90.055	-0.98828		-190.857	-0.96208	-190.865	-0.96252
	-191.41	-0.98216	-191.373	-0.98446		-89.522	-0.98436	-89.5485	-0.98734		-191.361	-0.9635	-191.399	-0.962
	-191.87	-0.98366	-191.814	-0.98458		-89.052	-0.9908	-89.0315	-0.9896		-191.905	-0.96296	-191.926	-0.96126
	-192.394	-0.98374	-192.44	-0.9851		-88.594	-0.99232	-88.471	-0.98442		-192.487	-0.96316	-192.403	-0.96164
	-192.883	-0.98294	-192.868	-0.98516		-87.8895	-0.98906	-88.084	-0.98852		-193.013	-0.96288	-192.889	-0.96432
	-193.418	-0.98358	-193.456	-0.98412		-87.6255	-0.9897	-87.4675	-0.98836		-193.494	-0.96218	-193.372	-0.96252
	-194.054	-0.98264	-193.944	-0.98478		-86.988	-0.987	-86.953	-0.98708		-193.913	-0.96442	-193.834	-0.96106
	-194.355	-0.9849	-194.381	-0.9846		-86.5585	-0.99046	-86.644	-0.98578		-194.465	-0.9636	-194.52	-0.964
	-194.961	-0.98392	-194.983	-0.98524		-86.1635	-0.9873	-86.052	-0.98872		-194.936	-0.96134	-194.904	-0.9637
	-195.406	-0.98412	-195.508	-0.98592		-85.4425	-0.99076	-85.62	-0.98918		-195.413	-0.9635	-195.349	-0.96544
	-196.043	-0.98338	-195.833	-0.98434		-85.1415	-0.9887	-85.0665	-0.9889		-195.94	-0.9658	-195.984	-0.96494
	-196.443	-0.98494	-196.463	-0.98504		-84.485	-0.98654	-84.4505	-0.98904		-196.361	-0.96704	-196.437	-0.96576
	-196.968	-0.9839	-196.922	-0.98492		-84.1295	-0.99438	-84.0645	-0.9883		-196.857	-0.96262	-197.043	-0.96484
	-197.345	-0.98436	-197.54	-0.98586		-83.633	-0.9875	-83.5595	-0.98844		-197.501	-0.9636	-197.418	-0.96632
	-197.944	-0.98444	-197.962	-0.98574		-82.9415	-0.98844	-83.153	-0.9903		-197.924	-0.96454	-197.867	-0.96536
	-198.367	-0.98448	-198.44	-0.9861		-82.5545	-0.9899	-82.452	-0.98746		-198.479	-0.96626	-198.543	-0.96398
	-198.956	-0.98452	-198.984	-0.98518		-82.049	-0.99036	-81.993	-0.98714		-199.022	-0.962	-198.919	-0.96416
	-199.452	-0.98532	-199.452	-0.98618		-81.618	-0.99194	-81.608	-0.99126		-199.38	-0.96548	-199.423	-0.9622
	-199.912	-0.98446	-199.929	-0.98572		-80.9805	-0.98478	-81.123	-0.99396		-199.94	-0.9691	-199.922	-0.96428
	-209.831	-0.98612	-209.839	-0.98758		-80.4835	-0.98882	-80.549	-0.98832		-209.941	-0.96986	-209.802	-0.9661
	-219.862	-0.98824	-219.845	-0.9885		-80.0165	-0.98806	-80.1095	-0.9861		-220.046	-0.97034	-220.034	-0.9711
	-230.018	-0.98952	-229.875	-0.98928		-79.51	-0.98916	-79.5825	-0.98758		-229.911	-0.96798	-229.935	-0.97158
	-239.962	-0.98934	-240.036	-0.99034		-79.099	-0.98624	-79.106	-0.98836		-240.036	-0.97172	-240.007	-0.97278
	-250.196	-0.99072	-250.105	-0.99		-78.695	-0.98524	-78.629	-0.98628		-250.054	-0.97464	-250.018	-0.9759
	-260.111	-0.99098	-260.146	-0.99156		-78.008	-0.98834	-78.0445	-0.9855		-260.034	-0.97938	-260.107	-0.97696
	-269.874	-0.99276	-269.933	-0.9916		-77.55	-0.99094	-77.5865	-0.9887		-269.829	-0.9787	-270.01	-0.97712
	-279.99	-0.99268	-279.906	-0.99224		-77.126	-0.98682	-77.054	-0.98802		-279.918	-0.97852	-279.873	-0.97992
	-289.981	-0.99302	-289.916	-0.99456		-76.6955	-0.98504	-76.4415	-0.98582		-289.916	-0.98134	-289.899	-0.98308
	-299.978	-0.99342	-299.988	-0.99428		-76.0665	-0.98596	-75.977	-0.98618		-299.954	-0.98136	-299.882	-0.98332
	-309.903	-0.9944	-310.003	-0.99418		-75.573	-0.98578	-75.5625	-0.99022		-309.865	-0.98264	-309.821	-0.98312
	-320.009	-0.99476	-320.001	-0.995		-75.095	-0.9852	-75.057	-0.98788		-319.926	-0.98718	-319.935	-0.9864
	-330.033	-0.99572	-330.126	-0.99534		-74.4995	-0.98642	-74.446	-0.98608		-330.22	-0.98708	-330.053	-0.98804
	-340.125	-0.99532	-340.123	-0.99628		-74.0055	-0.98754	-74.023	-0.98428		-340.036	-0.98662	-340.094	-0.98728
	-349.955	-0.9955	-349.936	-0.99728		-73.5555	-0.9891	-73.594	-0.98784		-349.907	-0.98758	-349.938	-0.98804
	-359.864	-0.99556	-359.856	-0.99734		-73.1165	-0.98976	-73.0785	-0.98636		-359.995	-0.99192	-359.955	-0.99108
	-369.771	-0.99704	-369.95	-0.9963		-72.496	-0.98562	-72.546	-0.98868		-369.958	-0.99102	-369.925	-0.9911
	-380.04	-0.99676	-380.067	-0.9975		-72.0675	-0.98816	-72.001	-0.98474		-379.983	-0.98992	-379.982	-0.98962
	-389.913	-0.99632	-389.933	-0.99744		-71.663	-0.9878	-71.6075	-0.98396		-389.887	-0.9934	-389.899	-0.99112
	-400.055	-0.99788	-400.035	-0.998005		-70.962	-0.98754	-71.1765	-0.98746		-399.967	-0.99484	-399.913	-0.98948
	-409.974	-0.99794	-410.108	-0.99734		-70.558	-0.98374	-70.568	-0.9848		-410.053	-0.99206	-410.08	-0.99446
	-419.959	-0.99752	-419.95	-0.9979		-70.025	-0.98804	-70.04	-0.99088		-420.087	-0.99276	-420.084	-0.99566
	-429.949	-0.998145	-429.902	-0.998801		-69.62	-0.98518	-69.6735	-0.9845		-429.913	-0.99456	-429.827	-0.99736
	-439.99	-0.998588	-439.964	-0.99794		-69.05	-0.98366	-69.093	-0.98768		-439.912	-0.998091	-439.979	-0.99564
	-449.933	-0.999364	-449.954	-0.998442		-68.5505	-0.98796	-68.5235	-0.98876		-449.933	-0.99446	-449.984	-0.99618
	-459.832	-0.999292	-459.921	-0.999207		-68.0755	-0.9883	-68.137	-0.9854		-459.988	-0.9968	-459.989	-0.998793
	-469.848	-0.999564	-469.921	-0.999499		-67.531	-0.98578	-67.6295	-0.98488		-469.966	-0.998421	-469.963	-1
	-480.049	-0.998617	-479.971	-0.99988		-67.024	-0.98678	-67.0695	-0.98586		-480.146	-0.99684	-480.055	-0.99492
	-490.125	-0.999707	-490.084	-1		-66.547	-0.99014	-66.609	-0.98734		-490.062	-1	-490.164	-0.99746
	-500.026	-0.999203	-500.035	-0.998974		-66.0865	-0.9867	-66.105	-0.98482		-500.055	-0.999026	-500.175	-0.999687
	-489.991	-0.999674	-489.917	-0.999485		-65.5615	-0.98878	-65.691	-0.9869		-489.881	-0.99746	-489.813	-0.999396
	-479.978	-0.999779	-480.062	-0.999204		-65.008	-0.99092	-65.045	-0.98916		-479.954	-0.998163	-479.923	-0.99798
	-470.014	-0.999032	-470.064	-0.999072		-64.6325	-0.9864	-64.57	-0.98658		-469.991	-0.99546	-469.95	-0.99552
	-459.988	-1	-460.012	-0.998991		-64.089	-0.9851	-63.956	-0.98876		-460.204	-0.99538	-460.138	-0.999574
	-450.05	-0.998609	-450.173	-0.998691		-63.6775	-0.98602	-63.6595	-0.98586		-450.087	-0.9965	-450.12	-0.99462
	-440.118	-0.999271	-440.057	-0.99872		-63.033	-0.98346	-63.0325	-0.98704		-440.092	-0.99728	-440.077	-0.99744
	-430.13	-0.999101	-430.063	-0.998688		-62.6185	-0.98342	-62.5995	-0.98346		-430	-0.99288	-430.096	-0.99466
	-420.036	-0.998729	-420.173	-0.998898		-62.056	-0.98286	-62.1185	-0.98284		-420.139	-0.99534	-420.137	-0.9977
	-409.856	-0.99786	-409.914	-0.998062		-61.5695	-0.98488	-61.6425	-0.98522		-409.959	-0.9956	-409.828	-0.99564
	-399.849	-0.9978	-399.882	-0.99834		-61.024	-0.98332	-61.0815	-0.98598		-399.985	-0.9944	-400.06	-0.9926
	-389.984	-0.99706	-389.958	-0.998327		-60.5945	-0.9839	-60.5845	-0.9855		-389.911	-0.99336	-390.067	-0.99118
	-380.017	-0.99626	-380.192	-0.9971		-60.1155	-0.98094	-60.1155	-0.98374		-380.067	-0.98792	-380.096	-0.99264
	-369.926	-0.99668	-369.925	-0.99706		-59.6195	-0.98578	-59.598	-0.9836		-370.039	-0.9899	-370.085	-0.99106
	-360.05	-0.99718	-360.013	-0.99682		-58.933	-0.98376	-58.945	-0.9826		-360.209	-0.99196	-360.16	-0.99146
	-349.976	-0.99684	-349.992	-0.996		-58.559	-0.98966	-58.5665	-0.98614		-350.127	-0.98736	-350.089	-0.99066
	-339.937	-0.99592	-340.132	-0.99614		-58.053	-0.98254	-58.0525	-0.98846		-340.023	-0.98862	-340.058	-0.98678
	-329.908	-0.99586	-329.916	-0.9959		-57.677	-0.98356	-57.639	-0.98238		-330.021	-0.98994	-329.861	-0.98826
	-319.982	-0.99438	-319.99	-0.9957		-57.1045	-0.98376	-57.1355	-0.98536		-319.925	-0.987	-319.934	-0.98476
	-309.954	-0.99534	-310.104	-0.9939		-56.459	-0.983	-56.4845	-0.9822		-310	-0.98684	-310.048	-0.98322
	-300.174	-0.99464	-300.098	-0.99572		-56.0745	-0.98722	-56.075	-0.9854		-300.074	-0.98568	-300.113	-0.98394
	-290.147	-0.9943	-289.901	-0.99338		-55.5595	-0.98376	-55.533	-0.98698		-290.146	-0.98292	-290.063	-0.98332
	-280.106	-0.99374	-280.084	-0.99376		-55.1445	-0.98238	-55.129	-0.98294		-280.03	-0.9805	-280.104	-0.98258
	-270.066	-0.99256	-270.038	-0.99322		-54.4425	-0.98126	-54.54	-0.98018		-270.019	-0.98074	-270.007	-0.97898
	-260.053	-0.99318	-259.934	-0.99218		-53.966	-0.9853	-54.022	-0.98492		-260.075	-0.98224	-260.091	-0.9799
	-249.98	-0.99118	-249.864	-0.99166		-53.591	-0.98192	-53.627	-0.98498		-249.838	-0.97924	-249.93	-0.98154
	-239.941	-0.98988	-239.892	-0.9897		-53.0555	-0.9846	-53.0345	-0.9827		-240.03	-0.9776	-240.022	-0.97636
	-230.016	-0.98992	-230.013	-0.98944		-52.6805	-0.98304	-52.5245	-0.98394		-229.951	-0.97612	-230.005	-0.97548
	-220.099	-0.9881	-220.057	-0.9885		-52.0425	-0.98198	-51.961	-0.98464		-220.058	-0.97524	-220.133	-0.9744
	-210.124	-0.98784	-210.05	-0.98856		-51.5205	-0.98308	-51.503	-0.98208		-209.945	-0.97428	-210.04	-0.97158
	-200.062	-0.98752	-200.013	-0.98762		-51.1895	-0.98368	-51.1285	-0.98442		-200.119	-0.97294	-200.011	-0.97048
	-199.594	-0.9862	-199.575	-0.98742		-50.5245	-0.9809	-50.7135	-0.98382		-199.569	-0.97092	-199.5	-0.97034
	-199.08	-0.98642	-199.155	-0.98802		-50.1135	-0.98512	-50.065	-0.98438		-199.127	-0.97088	-199.136	-0.97078
	-198.591	-0.9862	-198.543	-0.987		-49.644	-0.98298	-49.5945	-0.98224		-198.599	-0.97482	-198.499	-0.97112
	-198.124	-0.98662	-198.123	-0.98684		-49.064	-0.98532	-49.089	-0.98298		-198.103	-0.97128	-198.077	-0.9699
	-197.692	-0.98656	-197.597	-0.9874		-48.557	-0.98482	-48.463	-0.98032		-197.607	-0.97168	-197.607	-0.97138
	-196.98	-0.98638	-197.028	-0.98628		-48.1075	-0.9845	-48.0325	-0.97994		-197.144	-0.97364	-196.968	-0.97412
	-196.679	-0.9864	-196.605	-0.9879		-47.61	-0.98134	-47.58	-0.98242		-196.65	-0.9745	-196.56	-0.97294
	-195.986	-0.98628	-196.022	-0.98642		-47.1595	-0.98212	-47.088	-0.98216		-195.994	-0.97164	-196.108	-0.97062
	-195.593	-0.98622	-195.516	-0.9866		-46.5705	-0.97938	-46.5145	-0.97924		-195.507	-0.97298	-195.478	-0.97046
	-195.141	-0.98572	-195.151	-0.987		-46.074	-0.98274	-46.038	-0.97866		-195.076	-0.97126	-195.075	-0.97022
	-194.534	-0.9853	-194.618	-0.98648		-45.66	-0.98054	-45.633	-0.97812		-194.636	-0.97394	-194.574	-0.973
	-194.035	-0.98592	-194.083	-0.98624		-45.0615	-0.98448	-45.0825	-0.9809		-194.196	-0.96964	-194.019	-0.9744
	-193.671	-0.98624	-193.625	-0.9872		-44.5255	-0.98162	-44.487	-0.98348		-193.642	-0.97154	-193.54	-0.9698
	-193.23	-0.9863	-192.967	-0.98636		-44.1315	-0.98284	-44.143	-0.97844		-193.139	-0.97124	-193.163	-0.9711
	-192.525	-0.98646	-192.571	-0.98692		-43.5145	-0.98128	-43.475	-0.98208		-192.595	-0.9736	-192.555	-0.96924
	-191.906	-0.98556	-191.994	-0.98678		-43.0445	-0.98002	-43.0175	-0.97806		-192.069	-0.97178	-192.125	-0.97084
	-191.597	-0.98572	-191.59	-0.98612		-42.595	-0.98002	-42.604	-0.98018		-191.561	-0.97256	-191.583	-0.96938
	-191.094	-0.9853	-191.036	-0.98646		-41.987	-0.98218	-42.164	-0.9827		-191.03	-0.97084	-191.062	-0.97162
	-190.463	-0.9854	-190.745	-0.98628		-41.538	-0.9785	-41.517	-0.9805		-190.613	-0.97146	-190.633	-0.97072
	-190.119	-0.98452	-190.024	-0.98538		-41.048	-0.97838	-41.0305	-0.98196		-189.998	-0.97156	-190.071	-0.96776
	-189.611	-0.98554	-189.595	-0.98566		-40.629	-0.97938	-40.6095	-0.97882		-189.499	-0.97012	-189.582	-0.97202
	-189.068	-0.98488	-189.077	-0.98628		-40.0635	-0.98212	-40.1775	-0.97806		-188.972	-0.9701	-189.208	-0.97142
	-188.548	-0.98584	-188.57	-0.9859		-39.521	-0.9826	-39.562	-0.97878		-188.542	-0.969	-188.542	-0.9719
	-188.065	-0.98476	-188.101	-0.98622		-39.129	-0.9786	-39.063	-0.9756		-188.103	-0.96862	-188.12	-0.96958
	-187.548	-0.98622	-187.529	-0.9861		-38.621	-0.97918	-38.4615	-0.97742		-187.522	-0.97054	-187.447	-0.97294
	-187.133	-0.98462	-187.024	-0.98568		-38.0515	-0.98092	-38.058	-0.97778		-187.119	-0.97032	-187.081	-0.97086
	-186.528	-0.9855	-186.5	-0.98526		-37.6375	-0.97758	-37.6275	-0.9782		-186.556	-0.97162	-186.619	-0.96864
	-186.041	-0.98552	-186.041	-0.98554		-36.9695	-0.98196	-37.178	-0.98032		-185.983	-0.97132	-186.049	-0.9694
	-185.673	-0.98574	-185.626	-0.98494		-36.5595	-0.97978	-36.531	-0.97394		-185.553	-0.9714	-185.608	-0.96822
	-185.113	-0.9841	-185.071	-0.98534		-36.097	-0.97558	-36.0435	-0.97674		-185.139	-0.97052	-184.989	-0.97036
	-184.577	-0.9853	-184.589	-0.985		-35.489	-0.97358	-35.4315	-0.97582		-184.53	-0.97048	-184.493	-0.97078
	-184.043	-0.98498	-184.043	-0.98468		-35.0025	-0.98002	-35.069	-0.97588		-184.155	-0.97108	-184.101	-0.96998
	-183.575	-0.98512	-183.536	-0.98524		-34.545	-0.97586	-34.6555	-0.97796		-183.564	-0.97026	-183.724	-0.96786
	-182.939	-0.98454	-183.061	-0.98518		-34.187	-0.97586	-33.982	-0.97356		-183.042	-0.97206	-183.016	-0.97012
	-182.598	-0.98474	-182.563	-0.98534		-33.5955	-0.97778	-33.588	-0.97386		-182.507	-0.97044	-182.525	-0.96866
	-182.12	-0.98356	-182.112	-0.98548		-33.0725	-0.97464	-33.072	-0.97894		-182.075	-0.96812	-182.122	-0.96896
	-181.445	-0.984	-181.623	-0.98488		-32.4905	-0.97474	-32.5365	-0.97478		-181.635	-0.9697	-181.575	-0.9714
	-181.102	-0.98416	-180.981	-0.98548		-32.137	-0.9741	-32.0695	-0.97672		-181.1	-0.96834	-181.147	-0.96968
	-180.52	-0.98424	-180.481	-0.98422		-31.6295	-0.97678	-31.657	-0.97358		-180.584	-0.96804	-180.436	-0.9707
	-180.049	-0.98428	-180.08	-0.98416		-30.9805	-0.97318	-30.9915	-0.97414		-180.134	-0.96786	-179.958	-0.96954
	-179.527	-0.98402	-179.571	-0.98536		-30.5585	-0.97604	-30.5325	-0.97582		-179.552	-0.96882	-179.498	-0.96866
	-179.029	-0.98452	-179.055	-0.98532		-30.128	-0.97298	-30.1285	-0.9754		-179.037	-0.96758	-179.072	-0.97106
	-178.628	-0.98302	-178.504	-0.98504		-29.4715	-0.97384	-29.489	-0.9746		-178.486	-0.9689	-178.542	-0.96908
	-177.982	-0.98392	-178.109	-0.984		-29.079	-0.97498	-29.076	-0.9684		-178.071	-0.96792	-178.076	-0.96712
	-177.51	-0.98328	-177.439	-0.98462		-28.5265	-0.97302	-28.6085	-0.97334		-177.53	-0.96646	-177.566	-0.96648
	-176.986	-0.98436	-176.995	-0.98504		-28.0385	-0.97236	-28.058	-0.97502		-177.126	-0.96788	-177.079	-0.96844
	-176.533	-0.98332	-176.647	-0.98466		-27.6085	-0.97242	-27.642	-0.9746		-176.489	-0.96478	-176.526	-0.9667
	-176.02	-0.98362	-175.952	-0.98464		-27.08	-0.97194	-27.0435	-0.97296		-175.956	-0.96732	-175.965	-0.9669
	-175.513	-0.98328	-175.562	-0.98398		-26.595	-0.9731	-26.603	-0.97124		-175.56	-0.96906	-175.578	-0.96626
	-174.94	-0.98326	-175.083	-0.98328		-26.052	-0.97246	-26.031	-0.97034		-175.006	-0.96762	-175.026	-0.97058
	-174.473	-0.98322	-174.653	-0.98458		-25.5175	-0.97014	-25.5735	-0.97036		-174.542	-0.96822	-174.583	-0.96464
	-174.418	-0.98268	-173.97	-0.98394		-25.103	-0.97006	-25.0095	-0.96958		-174.063	-0.97014	-174.011	-0.96664
	-173.499	-0.98296	-173.536	-0.9843		-24.561	-0.96898	-24.59	-0.96876		-173.583	-0.96814	-173.659	-0.96568
	-173.038	-0.983	-173.059	-0.98338		-23.9605	-0.9715	-24.1115	-0.96832		-172.945	-0.96854	-173.029	-0.96782
	-172.672	-0.98406	-172.554	-0.98274		-23.513	-0.97254	-23.5365	-0.97042		-172.562	-0.96996	-172.513	-0.96728
	-172.083	-0.9836	-172.109	-0.98402		-22.9855	-0.97042	-23.022	-0.97036		-172.094	-0.96772	-172.064	-0.9669
	-171.632	-0.98302	-171.522	-0.98332		-22.497	-0.9719	-22.5335	-0.96904		-171.577	-0.96692	-171.585	-0.96836
	-171.041	-0.98312	-171.08	-0.98324		-22.0025	-0.96598	-22.0785	-0.96832		-171.129	-0.96744	-171.069	-0.96806
	-170.631	-0.9822	-170.536	-0.9835		-21.513	-0.96922	-21.5805	-0.96368		-170.595	-0.96872	-170.5	-0.96942
	-170.002	-0.98222	-170	-0.984		-21.093	-0.96354	-21.1	-0.96418		-169.983	-0.968	-169.954	-0.96636
	-169.607	-0.98256	-169.494	-0.98374		-20.6135	-0.96664	-20.6535	-0.96368		-169.674	-0.96794	-169.506	-0.96816
	-169.028	-0.98182	-169.035	-0.98336		-20.099	-0.96494	-19.995	-0.9633		-168.977	-0.9684	-169.007	-0.9679
	-168.511	-0.98186	-168.604	-0.98246		-19.5025	-0.9654	-19.4035	-0.9657		-168.531	-0.96762	-168.587	-0.96776
	-167.965	-0.98184	-168.093	-0.98372		-19.0585	-0.96414	-18.974	-0.96378		-167.996	-0.96528	-168.126	-0.96696
	-167.507	-0.98214	-167.649	-0.98354		-18.5155	-0.9636	-18.5595	-0.96314		-167.64	-0.96806	-167.453	-0.96938
	-166.975	-0.98238	-166.984	-0.98274		-18.1495	-0.9619	-18.092	-0.96218		-166.993	-0.96734	-166.954	-0.96632
	-166.505	-0.98294	-166.494	-0.98256		-17.5685	-0.96484	-17.6625	-0.95882		-166.486	-0.96922	-166.518	-0.9657
	-166.149	-0.98126	-166.054	-0.98378		-17.175	-0.96124	-16.996	-0.96422		-166.037	-0.96722	-166.059	-0.96496
	-165.483	-0.98228	-165.524	-0.98262		-16.529	-0.9599	-16.51	-0.95876		-165.605	-0.96628	-165.565	-0.9631
	-164.959	-0.98276	-164.985	-0.98242		-16.049	-0.96164	-16.0295	-0.95556		-165.107	-0.9674	-164.922	-0.96764
	-164.546	-0.98182	-164.548	-0.98172		-15.5985	-0.95722	-15.54	-0.95418		-164.52	-0.96558	-164.98	-0.96654
	-164.019	-0.98052	-164.048	-0.98264		-15.0565	-0.95608	-15.0275	-0.95326		-164.011	-0.9676	-163.946	-0.96652
	-163.581	-0.9812	-163.572	-0.98192		-14.6335	-0.9545	-14.6155	-0.95576		-163.583	-0.96472	-163.561	-0.96622
	-163.15	-0.98104	-162.933	-0.9817		-13.997	-0.9536	-14.2025	-0.95342		-163.073	-0.9663	-163.065	-0.9662
	-162.494	-0.98142	-162.439	-0.98202		-13.558	-0.95048	-13.517	-0.95058		-162.625	-0.9669	-162.624	-0.96514
	-162.09	-0.98172	-162.006	-0.9828		-13.031	-0.94904	-13.088	-0.95174		-162.167	-0.9644	-162.052	-0.96622
	-161.492	-0.98156	-161.557	-0.9816		-12.591	-0.9497	-12.6075	-0.9494		-161.529	-0.9665	-161.607	-0.96502
	-161.114	-0.98146	-161.124	-0.9828		-11.992	-0.9435	-11.9535	-0.94584		-161.013	-0.96628	-161.089	-0.96468
	-160.466	-0.98084	-160.665	-0.98232		-11.5325	-0.94326	-11.484	-0.9424		-160.599	-0.967	-160.554	-0.96356
	-160.036	-0.98164	-159.934	-0.98132		-11.0335	-0.94054	-11.012	-0.94222		-160.131	-0.9627	-160.142	-0.96618
	-159.654	-0.98054	-159.548	-0.98122		-10.593	-0.93784	-10.5925	-0.94154		-159.483	-0.96946	-159.505	-0.96678
	-159.112	-0.98034	-158.996	-0.98128		-10.08	-0.93524	-10.1555	-0.93352		-158.999	-0.96466	-158.995	-0.9653
	-158.624	-0.98128	-158.613	-0.98212		-9.451	-0.93244	-9.6375	-0.92976		-158.565	-0.96606	-158.575	-0.96446
	-158.145	-0.9805	-158.06	-0.981		-9.1695	-0.92644	-9.048	-0.92784		-158.032	-0.96288	-158.125	-0.96578
	-157.518	-0.98012	-157.543	-0.98108		-8.5505	-0.92118	-8.521	-0.92342		-157.657	-0.96486	-157.674	-0.96702
	-157.094	-0.98112	-157.026	-0.98158		-8.149	-0.91634	-8.1275	-0.91806		-157.087	-0.96694	-157.018	-0.96698
	-156.57	-0.98064	-156.598	-0.9807		-7.6025	-0.90794	-7.5965	-0.91456		-156.548	-0.96404	-156.59	-0.96418
	-156.118	-0.98054	-155.93	-0.98268		-7.0125	-0.89952	-7.1615	-0.9064		-156.064	-0.9632	-155.998	-0.96524
	-155.472	-0.97988	-155.546	-0.98164		-6.639	-0.8948	-6.544	-0.89982		-155.576	-0.96374	-155.566	-0.96258
	-154.986	-0.9791	-155.069	-0.98114		-6.084	-0.88138	-6.0105	-0.88854		-155.116	-0.96702	-154.976	-0.96534
	-154.565	-0.97982	-154.629	-0.98044		-5.634	-0.87444	-5.5325	-0.87768		-154.534	-0.9635	-154.505	-0.9635
	-154.075	-0.98058	-154.067	-0.9821		-4.914	-0.86092	-4.9955	-0.8662		-154.133	-0.96604	-154.003	-0.96638
	-153.475	-0.9794	-153.428	-0.9811		-4.502	-0.84754	-4.492	-0.85162		-153.597	-0.96648	-153.573	-0.96272
	-153.085	-0.97954	-153.044	-0.98032		-4.143	-0.83204	-4.024	-0.83606		-153.017	-0.96682	-153.089	-0.96584
	-152.632	-0.97984	-152.595	-0.98036		-3.593	-0.8158	-3.468	-0.8187		-152.49	-0.96352	-152.415	-0.96658
	-152.126	-0.97946	-152.114	-0.9802		-3.2085	-0.7986	-3.112	-0.80388		-152.1	-0.9646	-152.138	-0.96152
	-151.544	-0.97902	-151.537	-0.98122		-2.543	-0.77436	-2.5415	-0.77928		-151.641	-0.9664	-151.479	-0.9613
	-151.018	-0.97898	-151.03	-0.97978		-1.98	-0.75188	-2.019	-0.7588		-151.179	-0.96268	-151.122	-0.96562
	-150.554	-0.9788	-150.597	-0.97964		-1.533	-0.73186	-1.5395	-0.7369		-150.587	-0.96572	-150.512	-0.96196
	-150.089	-0.9789	-150.139	-0.9798		-1.1165	-0.714	-1.117	-0.71812		-150.062	-0.96426	-150.064	-0.95988
	-149.417	-0.97924	-149.671	-0.97972		-0.3945	-0.68626	-0.4415	-0.6907		-149.663	-0.964	-149.633	-0.96046
	-149.071	-0.97862	-149.059	-0.97994		-0.0395	-0.66446	-0.1035	-0.66704		-148.995	-0.96628	-149.022	-0.96114
	-148.536	-0.97804	-148.592	-0.97976		2.8955	0.06772	2.9295	0.02292		-148.5	-0.96428	-148.518	-0.9617
	-148.072	-0.97794	-148.18	-0.98016		3.39	0.08542	3.4	0.04016		-148.145	-0.9639	-148.087	-0.96458
	-147.504	-0.97772	-147.57	-0.97962		3.804	0.11358	4.0375	0.10528		-147.45	-0.96684	-147.625	-0.96586
	-147.112	-0.9777	-147.076	-0.97926		4.4045	0.45744	4.4155	0.41862		-147.024	-0.96306	-146.979	-0.96176
	-146.673	-0.97846	-146.577	-0.97944		5.0315	0.57522	4.9945	0.56824		-146.576	-0.96122	-146.606	-0.96328
	-146.212	-0.9774	-146.115	-0.9798		5.3885	0.61906	5.4165	0.6119		-146.087	-0.96406	-146.127	-0.96472
	-145.536	-0.97788	-145.518	-0.9793		5.9215	0.66006	5.97	0.6571		-145.471	-0.96414	-145.499	-0.96112
	-145.058	-0.97724	-145.126	-0.9787		6.428	0.6839	6.521	0.67922		-145.012	-0.963	-145.048	-0.9645
	-144.597	-0.97818	-144.655	-0.97944		6.87	0.7003	6.926	0.69324		-144.636	-0.96306	-144.554	-0.96252
	-144.019	-0.97818	-144.026	-0.97924		7.4205	0.71038	7.4215	0.70488		-143.941	-0.96252	-144.127	-0.96016
	-143.604	-0.97752	-143.519	-0.97866		7.882	0.72244	8.0595	0.7119		-143.458	-0.96296	-143.512	-0.96284
	-143.101	-0.97766	-143.083	-0.97826		8.445	0.73188	8.37	0.71868		-143.093	-0.96286	-143.034	-0.95944
	-142.601	-0.97674	-142.576	-0.97788		8.8745	0.73958	8.921	0.72514		-142.547	-0.9665	-142.583	-0.96212
	-142.002	-0.97664	-142.088	-0.97854		9.3905	0.7474	9.4005	0.7313		-142.114	-0.96092	-142.096	-0.96162
	-141.535	-0.9774	-141.524	-0.97804		9.9345	0.7545	9.9155	0.73888		-141.486	-0.96362	-141.686	-0.9596
	-141.067	-0.9766	-141.048	-0.97786		10.468	0.76062	10.545	0.74608		-141.018	-0.96506	-141.046	-0.96186
	-140.577	-0.9766	-140.634	-0.9781		10.974	0.76864	11.004	0.74928		-140.549	-0.9625	-140.559	-0.959
	-139.995	-0.97562	-139.978	-0.97784		11.4335	0.77112	11.417	0.7559		-140.071	-0.961	-140.091	-0.96062
	-139.53	-0.97628	-139.584	-0.9777		11.8945	0.77546	11.855	0.75936		-139.658	-0.96352	-139.668	-0.96036
	-139.087	-0.97574	-139.019	-0.97676		12.5225	0.78136	12.483	0.76336		-138.909	-0.96318	-139.029	-0.96064
	-138.627	-0.97642	-138.62	-0.97864		12.9435	0.78346	13.0455	0.76876		-138.525	-0.96032	-138.63	-0.9607
	-138.009	-0.9764	-138.168	-0.97816		13.4315	0.79034	13.439	0.77144		-138.084	-0.9598	-138.096	-0.9639
	-137.468	-0.97648	-137.661	-0.97742		13.859	0.7935	13.9385	0.7785		-137.616	-0.96318	-137.615	-0.9597
	-137.082	-0.97594	-137.081	-0.97744		14.518	0.79598	14.4055	0.782		-137.034	-0.96094	-137.071	-0.96218
	-136.499	-0.9768	-136.518	-0.97764		14.997	0.80268	14.8845	0.78582		-136.511	-0.9649	-136.528	-0.95992
	-135.958	-0.97478	-136.133	-0.97734		15.4835	0.80562	15.5125	0.78882		-136.06	-0.9626	-136.105	-0.95866
	-135.628	-0.97598	-135.516	-0.97708		15.99	0.81294	15.998	0.79168		-135.572	-0.96146	-135.629	-0.95832
	-134.962	-0.9749	-135.01	-0.97734		16.476	0.81506	16.344	0.79786		-135.113	-0.96012	-135.123	-0.96114
	-134.615	-0.97514	-134.633	-0.97666		16.8715	0.81714	16.851	0.79976		-134.504	-0.9592	-134.56	-0.95978
	-134.044	-0.975	-134.089	-0.9773		17.4695	0.82356	17.374	0.80344		-134.016	-0.96064	-134.072	-0.96112
	-133.623	-0.9752	-133.612	-0.97604		17.997	0.82766	17.9395	0.8097		-133.62	-0.9594	-133.649	-0.9614
	-133.07	-0.97398	-133.022	-0.97586		18.4485	0.83126	18.4565	0.81036		-133.005	-0.95894	-133.125	-0.9584
	-132.545	-0.97422	-132.524	-0.97616		18.924	0.83604	18.9325	0.81436		-132.508	-0.96154	-132.506	-0.95786
	-132.113	-0.97522	-132.168	-0.97552		19.4575	0.83866	19.354	0.81966		-132.067	-0.9595	-132.056	-0.95876
	-131.663	-0.97462	-131.674	-0.97614		19.882	0.84452	20.06	0.82038		-131.476	-0.96038	-131.542	-0.9576
	-131.071	-0.97434	-131.008	-0.9764		20.451	0.84812	20.433	0.82368		-131.148	-0.96102	-131.026	-0.96036
	-130.547	-0.97418	-130.631	-0.97608		20.9675	0.85244	20.9785	0.828		-130.502	-0.95892	-130.522	-0.95888
	-130.095	-0.97492	-130.03	-0.97504		21.4245	0.85524	21.389	0.83172		-130.08	-0.96244	-130.078	-0.96098
	-129.526	-0.97372	-129.452	-0.97482		21.8805	0.8627	21.9395	0.8334		-129.508	-0.95952	-129.676	-0.95566
	-129.049	-0.97368	-129.019	-0.97526		22.3245	0.8647	22.4315	0.8377		-128.964	-0.95406	-128.992	-0.95792
	-128.617	-0.97422	-128.626	-0.97492		23.0185	0.86886	22.804	0.84342		-128.561	-0.95982	-128.516	-0.95958
	-128.09	-0.97336	-127.978	-0.97482		23.517	0.87306	23.413	0.85324		-128.035	-0.95924	-128.075	-0.95942
	-127.547	-0.974	-127.463	-0.97476		24.014	0.87936	23.938	0.8547		-127.632	-0.96132	-127.632	-0.95824
	-127.04	-0.97396	-127.049	-0.9741		24.437	0.88278	24.387	0.85936		-127.043	-0.96222	-127.07	-0.9626
	-126.669	-0.97276	-126.621	-0.97372		24.9795	0.88506	24.979	0.86526		-126.629	-0.9601	-126.674	-0.95946
	-126.06	-0.97338	-126.012	-0.97458		25.3835	0.889	25.3825	0.86632		-125.983	-0.9561	-126.123	-0.96084
	-125.516	-0.97312	-125.544	-0.97428		25.989	0.89136	26.0465	0.8739		-125.438	-0.95822	-125.522	-0.95964
	-125.121	-0.97262	-125.12	-0.9738		26.517	0.89768	26.449	0.877		-125.094	-0.9578	-125.115	-0.95554
	-124.661	-0.97368	-124.632	-0.97506		26.93	0.9011	27.0045	0.88182		-124.615	-0.96084	-124.579	-0.9579
	-124.082	-0.97252	-124.016	-0.97364		27.492	0.9041	27.483	0.8847		-124.042	-0.9585	-123.939	-0.95598
	-123.64	-0.97298	-123.603	-0.97436		27.906	0.90976	27.85	0.88952		-123.566	-0.95566	-123.577	-0.95686
	-123.103	-0.9717	-123.106	-0.97306		28.4465	0.912	28.5425	0.89812		-123.038	-0.95392	-123.038	-0.95848
	-122.477	-0.97254	-122.477	-0.97472		28.8765	0.91432	28.532	0.89848		-122.635	-0.9576	-122.636	-0.95878
	-122.055	-0.97108	-122.055	-0.97326		29.3955	0.92132	29.467	0.901		-122.073	-0.95824	-122.092	-0.95618
	-121.633	-0.97164	-121.612	-0.97396		30.039	0.92466	29.965	0.91272		-121.519	-0.95778	-121.519	-0.95962
	-121.146	-0.96984	-120.948	-0.97326		30.3685	0.9245	30.3485	0.91882		-120.986	-0.95828	-120.996	-0.95338
	-120.602	-0.97172	-120.557	-0.9733		30.9895	0.93114	30.914	0.92314		-120.584	-0.9569	-120.425	-0.95824
	-120.142	-0.97182	-120.097	-0.9736		31.4005	0.93848	31.4	0.92002		-120.078	-0.95574	-120.032	-0.95806
	-119.656	-0.9711	-119.409	-0.97216		31.859	0.93836	31.812	0.92748		-119.601	-0.95858	-119.59	-0.95622
	-119.065	-0.97084	-119.084	-0.97222		32.472	0.93794	32.385	0.934		-118.989	-0.96068	-118.972	-0.95836
	-118.617	-0.97148	-118.632	-0.97318		32.903	0.94206	32.873	0.9332		-118.549	-0.95428	-118.617	-0.95522
	-118.165	-0.97072	-117.969	-0.97178		33.3415	0.9397	33.465	0.938		-117.99	-0.95726	-118.111	-0.95464
	-117.555	-0.9704	-117.585	-0.97242		33.9875	0.93904	33.9205	0.94154		-117.481	-0.95704	-117.443	-0.956
	-117.126	-0.97104	-117.079	-0.97196		34.38	0.94312	34.3235	0.94112		-117.079	-0.95576	-117.04	-0.9552
	-116.666	-0.97002	-116.439	-0.9727		34.999	0.94324	34.945	0.9428		-116.626	-0.95574	-116.611	-0.95864
	-115.99	-0.96928	-116.009	-0.97132		35.4765	0.94368	35.477	0.93984		-116.011	-0.95796	-116.112	-0.95534
	-115.579	-0.9703	-115.588	-0.9722		35.946	0.9458	35.824	0.94204		-115.503	-0.95482	-115.57	-0.95256
	-115.203	-0.96954	-114.978	-0.97172		36.468	0.9501	36.4435	0.93932		-115.118	-0.95588	-115.097	-0.95438
	-114.567	-0.96924	-114.546	-0.97082		36.951	0.94672	36.8905	0.94404		-114.481	-0.95562	-114.686	-0.95738
	-114.043	-0.9686	-114.117	-0.97086		37.417	0.94918	37.4645	0.9423		-113.996	-0.9562	-114.051	-0.95536
	-113.552	-0.9695	-113.469	-0.9714		37.9055	0.94828	37.971	0.9471		-113.572	-0.95642	-113.667	-0.9583
	-113.057	-0.96918	-113.102	-0.97024		38.4785	0.94772	38.412	0.94276		-113.02	-0.95702	-113.046	-0.95658
	-112.578	-0.96908	-112.559	-0.97		38.852	0.94734	38.8345	0.94794		-112.609	-0.95734	-112.54	-0.95508
	-112.024	-0.9678	-112.006	-0.97048		39.349	0.94818	39.4415	0.94924		-112.11	-0.95604	-111.921	-0.95404
	-111.61	-0.96966	-111.556	-0.97068		39.8365	0.95224	39.8995	0.94522		-111.596	-0.95538	-111.517	-0.95596
	-110.995	-0.9687	-111.043	-0.9702		40.483	0.94776	40.3965	0.95124		-111.059	-0.95542	-111.08	-0.95462
	-110.534	-0.96782	-110.535	-0.96968		40.953	0.95246	40.944	0.94852		-110.675	-0.9555	-110.462	-0.9551
	-110.112	-0.96768	-110.077	-0.96952		41.449	0.94876	41.4025	0.94914		-110.019	-0.95316	-110.076	-0.9534
	-109.41	-0.96708	-109.626	-0.96976		42.0015	0.9564	41.8595	0.95218		-109.639	-0.95466	-109.627	-0.95202
	-109.053	-0.96736	-109.157	-0.97006		42.4315	0.95308	42.498	0.95248		-109.053	-0.95478	-109.038	-0.95158
	-108.462	-0.96726	-108.594	-0.96948		42.947	0.95188	42.8745	0.95188		-108.499	-0.95472	-108.567	-0.95268
	-108.081	-0.96642	-108.191	-0.96766		43.3155	0.95332	43.529	0.95448		-108.145	-0.9544	-108.127	-0.95326
	-107.469	-0.96686	-107.507	-0.96932		43.9435	0.9531	43.9175	0.95494		-107.566	-0.95494	-107.554	-0.95586
	-107.192	-0.96782	-107.026	-0.9685		44.4985	0.9528	44.496	0.9532		-107.056	-0.9558	-107.096	-0.95384
	-106.522	-0.96742	-106.681	-0.96768		44.861	0.9541	44.871	0.9528		-106.626	-0.95728	-106.516	-0.95414
	-106.061	-0.96608	-106.016	-0.9686		45.424	0.95342	45.516	0.95472		-106.055	-0.95352	-106.028	-0.95258
	-105.491	-0.9655	-105.501	-0.96772		45.92	0.95318	45.9465	0.9574		-105.729	-0.9567	-105.576	-0.95362
	-105.07	-0.9655	-105.07	-0.96728		46.418	0.95646	46.3705	0.9557		-105.088	-0.95256	-105.044	-0.95256
	-104.609	-0.9661	-104.591	-0.96736		46.9795	0.95584	46.96	0.95894		-104.405	-0.9521	-104.508	-0.94924
	-103.964	-0.96516	-104.133	-0.96762		47.457	0.95692	47.494	0.95716		-104.406	-0.95364	-104.096	-0.95218
	-103.522	-0.96442	-103.579	-0.96726		47.794	0.95914	47.907	0.9578		-103.561	-0.95142	-103.551	-0.95308
	-103.072	-0.96466	-103.01	-0.9679		48.5625	0.95672	48.4985	0.96134		-103.14	-0.95404	-102.943	-0.9518
	-102.585	-0.96474	-102.501	-0.96648		48.751	0.95522	48.9645	0.95586		-102.54	-0.95238	-102.64	-0.95242
	-102.053	-0.96504	-101.966	-0.96776		49.3985	0.95894	49.424	0.96048		-102.023	-0.9532	-101.966	-0.95152
	-101.596	-0.96382	-101.537	-0.96584		49.932	0.95596	49.987	0.95994		-101.535	-0.95434	-101.501	-0.95272
	-100.987	-0.96504	-101.029	-0.96696		50.3905	0.96164	50.496	0.9578		-101.085	-0.95308	-101.124	-0.9541
	-100.618	-0.96424	-100.674	-0.96754		51.02	0.95996	50.9735	0.96046		-100.628	-0.95304	-100.561	-0.95104
	-99.955	-0.96422	-100.025	-0.96558		51.405	0.9578	51.469	0.95822		-100.055	-0.9546	-99.925	-0.95066
	-99.511	-0.9639	-99.4375	-0.96614		52.0015	0.96026	51.955	0.96162		-99.4735	-0.95242	-99.483	-0.95264
	-99.0275	-0.96262	-99.07	-0.96646		52.4615	0.9616	52.5115	0.96126		-98.9575	-0.9547	-99.116	-0.95224
	-98.6035	-0.9631	-98.5655	-0.9656		52.931	0.9616	53.0075	0.96148		-98.527	-0.9511	-98.4635	-0.94962
	-98.1065	-0.96312	-98.066	-0.9656		53.4005	0.96066	53.3435	0.96008		-98.0485	-0.9518	-98.0775	-0.95208
	-97.5715	-0.96332	-97.5795	-0.96524		53.972	0.96526	53.849	0.96048		-97.534	-0.95126	-97.544	-0.95172
	-97.1215	-0.96224	-96.9705	-0.9654		54.4875	0.96178	54.4945	0.9611		-97.085	-0.95132	-97.1395	-0.951
	-96.502	-0.9623	-96.688	-0.96442		54.891	0.96202	54.8905	0.96254		-96.457	-0.94964	-96.661	-0.94946
	-96.082	-0.96306	-96.035	-0.96436		55.568	0.9658	55.371	0.96274		-96.0245	-0.95118	-95.9785	-0.95136
	-95.5445	-0.9626	-95.525	-0.9644		55.93	0.96514	55.9865	0.9638		-95.688	-0.95248	-95.633	-0.95126
	-95.0775	-0.96176	-95.0665	-0.96328		56.4355	0.96358	56.2695	0.96558		-95.004	-0.95216	-95.023	-0.94818
	-94.4325	-0.96166	-94.618	-0.96408		56.8965	0.96446	56.9055	0.9642		-94.5625	-0.95236	-94.6035	-0.95206
	-93.98	-0.96182	-94.0825	-0.96422		57.421	0.96812	57.524	0.9679		-94.039	-0.9498	-94.0865	-0.95136
	-93.445	-0.96112	-93.513	-0.96504		57.881	0.96428	57.9635	0.96848		-93.636	-0.95068	-93.6145	-0.94978
	-92.986	-0.9616	-92.9885	-0.96328		58.566	0.96798	58.4715	0.96576		-93.017	-0.95134	-93.026	-0.94934
	-92.606	-0.96036	-92.6115	-0.9633		58.9045	0.96352	58.919	0.9687		-92.5115	-0.95148	-92.4735	-0.9471
	-92.0795	-0.96078	-92.124	-0.96282		59.38	0.9651	59.389	0.9661		-92.0585	-0.95116	-92.097	-0.95032
	-91.562	-0.96082	-91.48	-0.9632		60.0175	0.96376	60.0085	0.96468		-91.5415	-0.95268	-91.543	-0.94974
	-90.9705	-0.96122	-91.102	-0.96198		60.5465	0.9707	60.4565	0.96762		-91.133	-0.95138	-91.1615	-0.94962
	-90.5795	-0.96068	-90.5785	-0.96234		60.957	0.96434	60.964	0.96802		-90.642	-0.9495	-90.4385	-0.94766
	-89.9965	-0.95998	-90.074	-0.9626		61.379	0.96726	61.3305	0.96798		-89.9995	-0.94974	-89.9975	-0.9484
	-89.642	-0.9587	-89.6335	-0.96272		61.9015	0.96736	62.042	0.97052		-89.557	-0.94714	-89.518	-0.9487
	-89.071	-0.95924	-89.0225	-0.96114		62.51	0.9683	62.4655	0.96656		-89.0615	-0.95002	-89.01	-0.95056
	-88.6105	-0.95906	-88.403	-0.96208		62.953	0.96644	62.922	0.96734		-88.613	-0.9476	-88.6485	-0.95128
	-88.0125	-0.9589	-87.937	-0.96084		63.45	0.96798	63.4025	0.96896		-88.122	-0.947	-88.135	-0.95048
	-87.5305	-0.95812	-87.5675	-0.96112		63.834	0.97052	64.078	0.971		-87.4015	-0.95094	-87.4735	-0.94718
	-87.1215	-0.95868	-87.072	-0.96122		64.5255	0.96836	64.3745	0.96948		-87.0725	-0.95116	-87.0705	-0.94636
	-86.4995	-0.95806	-86.462	-0.961		64.9605	0.96994	64.9745	0.97126		-86.549	-0.94868	-86.568	-0.94708
	-86.1565	-0.95806	-86.1365	-0.9601		65.4265	0.96814	65.426	0.9762		-86.1255	-0.9483	-86.061	-0.94796
	-85.5625	-0.95824	-85.5335	-0.96036		65.8955	0.96954	65.905	0.97302		-85.6235	-0.949	-85.685	-0.94692
	-85.058	-0.9579	-85.0175	-0.96014		66.3915	0.97308	66.4975	0.97586		-84.976	-0.94888	-85.0375	-0.94836
	-84.6735	-0.95724	-84.5705	-0.95992		67.0015	0.97616	66.814	0.97664		-84.589	-0.9489	-84.637	-0.94852
	-83.962	-0.95728	-84.169	-0.9598		67.4315	0.97368	67.498	0.97494		-84.033	-0.9484	-84.065	-0.94872
	-83.6885	-0.95666	-83.492	-0.95942		67.931	0.9764	67.912	0.97586		-83.567	-0.94636	-83.568	-0.94822
	-83.0615	-0.95598	-83.024	-0.96042		68.437	0.97292	68.398	0.97454		-82.948	-0.9456	-83.053	-0.9474
	-82.5545	-0.9558	-82.491	-0.95834		68.903	0.97484	69.0525	0.97462		-82.506	-0.94656	-82.5475	-0.94554
	-82.197	-0.95474	-82.1125	-0.95846		69.473	0.97506	69.495	0.97544		-82.103	-0.94816	-82.077	-0.94644
	-81.4845	-0.95576	-81.524	-0.95844		69.963	0.97758	69.928	0.97374		-81.518	-0.94578	-81.5325	-0.94552
	-81.035	-0.95406	-80.9885	-0.95778		70.51	0.97612	70.461	0.97744		-81.036	-0.94686	-80.9535	-0.94578
	-80.605	-0.95582	-80.512	-0.95826		71.0235	0.97644	71.044	0.977		-80.5135	-0.94876	-80.483	-0.946
	-80.072	-0.95532	-80.071	-0.95798		71.5305	0.9779	71.4845	0.9783		-79.987	-0.94546	-80.059	-0.94534
	-79.621	-0.9546	-79.658	-0.95778		71.987	0.97992	71.951	0.97426		-79.566	-0.94396	-79.6485	-0.94768
	-79.0575	-0.95394	-79.0505	-0.95642		72.398	0.97686	72.375	0.97794		-79.085	-0.94338	-79.1335	-0.94666
	-78.524	-0.95424	-78.5525	-0.9556		73.038	0.97906	72.973	0.97822		-78.6155	-0.9476	-78.5145	-0.94362
	-78.052	-0.95414	-78.0375	-0.9557		73.4495	0.9802	73.3765	0.9779		-78.0555	-0.9459	-77.992	-0.94598
	-77.5405	-0.95204	-77.595	-0.95712		73.9005	0.98066	74.031	0.97964		-77.523	-0.9471	-77.6425	-0.9484
	-76.998	-0.95362	-77.0335	-0.9555		74.286	0.97794	74.5555	0.97934		-77.156	-0.94512	-76.9405	-0.94334
	-76.5745	-0.95294	-76.526	-0.95608		74.9885	0.97558	74.932	0.97708		-76.5085	-0.94584	-76.506	-0.94606
	-76.1455	-0.95214	-76.106	-0.9554		75.41	0.97968	75.3925	0.9806		-76.048	-0.94668	-76.0875	-0.94524
	-75.4885	-0.95208	-75.6085	-0.956		75.8305	0.97812	75.87	0.97642		-75.5705	-0.94432	-75.637	-0.94618
	-75.0445	-0.95144	-75.066	-0.95566		76.442	0.98058	76.395	0.98048		-75.1115	-0.9446	-74.989	-0.94332
	-74.5505	-0.95134	-74.533	-0.95522		76.908	0.98	76.927	0.98318		-74.454	-0.94832	-74.521	-0.94536
	-74.128	-0.95066	-74.0525	-0.95354		77.434	0.98102	77.5475	0.9797		-74.1115	-0.94608	-74.0625	-0.9463
	-73.491	-0.9504	-73.4905	-0.95428		77.8475	0.97776	77.976	0.98112		-73.564	-0.94406	-73.5275	-0.94342
	-73.171	-0.95134	-72.9565	-0.95324		78.4625	0.98238	78.5305	0.98176		-73.143	-0.94498	-72.9465	-0.94222
	-72.5925	-0.94962	-72.564	-0.95396		78.889	0.98212	78.933	0.9828		-72.7435	-0.94582	-72.4855	-0.94302
	-72.0865	-0.94976	-72.1325	-0.95452		79.385	0.98316	79.3735	0.98298		-72.093	-0.9436	-72.0585	-0.94256
	-71.467	-0.94984	-71.438	-0.9531		80.0585	0.9843	80.039	0.98032		-71.6635	-0.94278	-71.663	-0.94312
	-71.1015	-0.94958	-71.071	-0.9529		80.443	0.98606	80.4545	0.98438		-70.9315	-0.94222	-70.962	-0.9446
	-70.5485	-0.94748	-70.602	-0.95352		80.9425	0.98348	80.8725	0.98354		-70.498	-0.942	-70.564	-0.94152
	-70.114	-0.9488	-69.963	-0.95192		81.3595	0.9828	81.438	0.98302		-70.0585	-0.94124	-70.1245	-0.9431
	-69.5345	-0.94796	-69.4975	-0.95194		82.046	0.98548	81.812	0.98458		-69.629	-0.94372	-69.6395	-0.94174
	-69.0545	-0.94808	-69.037	-0.95192		82.4875	0.98076	82.4785	0.98422		-68.973	-0.94442	-69.0165	-0.94162
	-68.597	-0.94842	-68.427	-0.95208		82.9175	0.98332	82.872	0.98408		-68.585	-0.9429	-68.437	-0.94234
	-68.009	-0.94744	-68.0155	-0.95064		83.3675	0.98362	83.358	0.98396		-68.1025	-0.94288	-68.3455	-0.94002
	-67.5175	-0.9465	-67.558	-0.9507		84.069	0.98308	84.0335	0.98258		-67.518	-0.94128	-67.67	-0.94238
	-67.1155	-0.94812	-67.0305	-0.95042		84.4535	0.9817	84.483	0.9823		-67.0615	-0.94396	-67.0795	-0.93842
	-66.47	-0.9465	-66.59	-0.95006		84.8945	0.98076	84.9445	0.98442		-66.609	-0.94182	-66.592	-0.94198
	-66.046	-0.94532	-66.03	-0.95006		85.4035	0.98522	85.4215	0.98444		-66.144	-0.94138	-66.141	-0.94404
	-65.5655	-0.94554	-65.58	-0.94932		85.907	0.98386	85.846	0.98244		-65.466	-0.94354	-65.448	-0.9427
	-65.1355	-0.94528	-64.971	-0.94854		86.545	0.98324	86.405	0.98778		-65.1005	-0.94162	-65.053	-0.94086
	-64.52	-0.94442	-64.5385	-0.94862		86.958	0.98632	86.9855	0.98226		-64.5875	-0.94292	-64.62	-0.9432
	-64.2085	-0.94398	-64.0145	-0.94846		87.474	0.9827	87.408	0.9813		-63.987	-0.94082	-64.089	-0.93922
	-63.619	-0.94344	-63.471	-0.94808		87.9605	0.98418	87.9145	0.98636		-63.536	-0.94124	-63.5205	-0.93982
	-63.1045	-0.94398	-63.057	-0.9477		88.498	0.98682	88.5435	0.98508		-63.011	-0.94136	-63.002	-0.93942
	-62.654	-0.94348	-62.581	-0.94816		89.0195	0.98476	88.9925	0.98506		-62.5795	-0.9411	-62.524	-0.93896
	-61.9135	-0.94202	-62.0165	-0.94784		89.482	0.98372	89.367	0.98706		-62.1015	-0.9393	-61.9515	-0.9392
	-61.6985	-0.943	-61.522	-0.94764		89.901	0.9879	89.9115	0.98318		-61.529	-0.94196	-61.482	-0.93832
	-61.0235	-0.94208	-60.998	-0.94546		90.39	0.9826	90.3415	0.98298		-61.0325	-0.93912	-61.0065	-0.93828
	-60.603	-0.94216	-60.564	-0.946		91.0145	0.98386	91.035	0.98772		-60.547	-0.93938	-60.5285	-0.93758
	-60.1595	-0.9412	-60.1115	-0.94482		91.4875	0.98336	91.4865	0.99082		-60.1115	-0.93922	-60.0965	-0.94154
	-59.5265	-0.94058	-59.5505	-0.94434		91.8685	0.98442	91.934	0.98618		-59.4035	-0.93982	-59.6565	-0.93696
	-58.998	-0.94076	-59.0275	-0.9447		92.4505	0.98304	92.4705	0.98586		-58.9875	-0.93764	-58.9675	-0.93856
	-58.626	-0.94088	-58.5875	-0.94438		92.826	0.98742	92.8635	0.98994		-58.5025	-0.9386	-58.5215	-0.93584
	-58.059	-0.93948	-57.912	-0.9443		93.52	0.9819	93.4445	0.98556		-58.0255	-0.93886	-57.995	-0.93622
	-57.4515	-0.93948	-57.6095	-0.94406		94.032	0.98422	94.0725	0.98752		-57.4895	-0.93696	-57.621	-0.93532
	-57.0405	-0.93894	-57.1045	-0.94436		94.4305	0.9864	94.428	0.98334		-56.9435	-0.93928	-57.003	-0.9365
	-56.551	-0.93904	-56.5805	-0.943		94.926	0.98652	94.886	0.98828		-56.5505	-0.94048	-56.5625	-0.93528
	-56.0745	-0.93776	-56.0755	-0.9431		95.4505	0.98798	95.3555	0.98492		-55.978	-0.93562	-55.988	-0.93642
	-55.446	-0.93848	-55.6445	-0.94256		96.0785	0.98422	95.93	0.9866		-55.6445	-0.93848	-55.5745	-0.9369
	-55.0035	-0.93716	-54.987	-0.9422		96.585	0.98734	96.493	0.98516		-55.125	-0.9362	-54.968	-0.93586
	-54.5375	-0.93704	-54.4905	-0.94108		96.9035	0.98488	96.923	0.9875		-54.5735	-0.93808	-54.509	-0.93474
	-54.0675	-0.93736	-54.141	-0.94236		97.4195	0.98574	97.4845	0.98962		-54.0035	-0.93828	-53.993	-0.93706
	-53.5535	-0.93678	-53.6265	-0.94084		97.953	0.98266	97.89	0.98808		-53.5635	-0.93886	-53.5705	-0.93386
	-53.04	-0.93686	-53.151	-0.94044		98.508	0.98716	98.394	0.98872		-53.141	-0.9368	-52.99	-0.93566
	-52.598	-0.93484	-52.568	-0.94124		99.0335	0.98656	98.8245	0.98582		-52.6625	-0.93492	-52.5275	-0.93642
	-52.138	-0.9346	-52.074	-0.93908		99.435	0.98692	99.482	0.98686		-52.025	-0.9368	-52.0365	-0.93346
	-51.631	-0.93394	-51.6775	-0.93956		99.9965	0.98576	99.9405	0.98902		-51.575	-0.9358	-51.65	-0.93568
	-51.0875	-0.93512	-51.1795	-0.9392		100.558	0.98558	100.4	0.98496		-51.08	-0.93692	-50.964	-0.93234
	-50.534	-0.93404	-50.5045	-0.93892		100.879	0.98588	100.923	0.98592		-50.713	-0.93732	-50.48	-0.93402
	-50.0655	-0.933	-50.1695	-0.93856		101.448	0.99098	101.282	0.98612		-50.025	-0.93736	-50.038	-0.93352
	-49.5055	-0.93284	-49.523	-0.93838		101.879	0.98712	101.967	0.98388		-49.5595	-0.93304	-49.5975	-0.93446
	-48.9775	-0.93264	-49.013	-0.93834		102.483	0.98706	102.49	0.98936		-49.1735	-0.93446	-48.978	-0.9323
	-48.5755	-0.93188	-48.6425	-0.93728		102.938	0.98616	102.882	0.98324		-48.554	-0.93526	-48.5835	-0.9353
	-48.0255	-0.93166	-48.06	-0.93692		103.463	0.98764	103.427	0.98816		-48.0895	-0.9331	-48.0525	-0.93222
	-47.497	-0.93128	-47.508	-0.93748		103.886	0.98742	103.886	0.98828		-47.608	-0.93304	-47.625	-0.93418
	-47.0465	-0.92992	-47.0855	-0.93588		104.364	0.9877	104.422	0.98874		-47.018	-0.93194	-47.0105	-0.93064
	-46.588	-0.93044	-46.54	-0.93446		104.976	0.99122	105.038	0.98898		-46.504	-0.93024	-46.5505	-0.93208
	-46.1395	-0.92976	-45.989	-0.93526		105.302	0.98958	105.433	0.9914		-46.1765	-0.93238	-46.1435	-0.93298
	-45.5005	-0.93034	-45.661	-0.93366		106.082	0.98564	105.93	0.9861		-45.631	-0.93178	-45.6795	-0.93406
	-45.0585	-0.9294	-45.034	-0.93368		106.435	0.98442	106.425	0.99106		-45.013	-0.93052	-44.9835	-0.93082
	-44.6	-0.92818	-44.629	-0.93338		106.98	0.98454	106.949	0.9885		-44.5255	-0.93174	-44.6205	-0.93018
	-44.098	-0.92844	-43.963	-0.93352		107.391	0.98762	107.391	0.98698		-44.123	-0.92916	-44.1055	-0.92856
	-43.5125	-0.92744	-43.414	-0.93226		107.882	0.98916	107.916	0.98484		-43.702	-0.9322	-43.7755	-0.93124
	-43.0555	-0.92666	-43.1295	-0.9329		108.442	0.98768	108.594	0.98572		-43.017	-0.93428	-43.0625	-0.92928
	-42.556	-0.92672	-42.678	-0.93182		108.892	0.98352	108.551	0.99034		-42.6425	-0.92962	-42.555	-0.92892
	-42.023	-0.92626	-41.9785	-0.93116		109.473	0.98686	109.409	0.99084		-41.9765	-0.93166	-42.143	-0.931
	-41.6205	-0.92566	-41.5435	-0.93124		109.897	0.98712	109.829	0.98718		-41.554	-0.9311	-41.5545	-0.9304
	-40.9915	-0.92606	-41.0935	-0.9298		110.449	0.9877	110.4	0.98954		-41.0565	-0.93056	-41.0315	-0.92834
	-40.497	-0.92484	-40.6925	-0.9297		110.88	0.98758	110.983	0.98718		-40.627	-0.92874	-40.6625	-0.93104
	-40.092	-0.92386	-40.0735	-0.92956		111.478	0.98548	111.537	0.98724		-40.0445	-0.92934	-40.08	-0.931
	-39.5975	-0.92322	-39.5365	-0.92842		111.936	0.9874	111.977	0.98866		-39.585	-0.92832	-39.5675	-0.92752
	-39.0335	-0.92366	-38.9865	-0.928		112.368	0.98796	112.388	0.99022		-39.148	-0.9277	-39.128	-0.9281
	-38.584	-0.92292	-38.6485	-0.92804		113.016	0.98958	112.999	0.9885		-38.5075	-0.92756	-38.5185	-0.92686
	-38.048	-0.92226	-37.9805	-0.92766		113.421	0.9924	113.382	0.98734		-38.013	-0.92652	-38.0765	-0.92696
	-37.609	-0.92146	-37.458	-0.92564		114.066	0.98654	114.019	0.9894		-37.684	-0.92928	-37.6555	-0.9261
	-37.047	-0.92136	-37.01	-0.92538		114.545	0.98546	114.48	0.9912		-37.018	-0.92754	-37.205	-0.9272
	-36.586	-0.91992	-36.6595	-0.92602		114.853	0.986	114.9	0.98784		-36.475	-0.92976	-36.6055	-0.92842
	-36.1655	-0.92022	-36.155	-0.925		115.528	0.98994	115.519	0.98902		-36.167	-0.92534	-36.082	-0.92532
	-35.6575	-0.9186	-35.594	-0.9258		115.93	0.98552	115.921	0.9885		-35.6405	-0.92636	-35.553	-0.92616
	-35.078	-0.91928	-35.051	-0.92458		116.341	0.9855	116.382	0.99172		-35.0775	-0.9267	-35.0595	-0.92742
	-34.5335	-0.91872	-34.4855	-0.92318		117.008	0.98616	116.859	0.99444		-34.58	-0.92658	-34.589	-0.92756
	-34.111	-0.91768	-34.1025	-0.92386		117.461	0.98774	117.489	0.99048		-34.0455	-0.9254	-34.1895	-0.92868
	-33.5855	-0.91638	-33.5845	-0.92302		117.882	0.98948	118.097	0.98564		-33.614	-0.92734	-33.55	-0.92486
	-32.95	-0.91576	-32.976	-0.92104		118.483	0.98572	118.414	0.98952		-33.183	-0.92536	-32.922	-0.92084
	-32.621	-0.91612	-32.5835	-0.92148		118.894	0.98838	118.923	0.98656		-32.5465	-0.92326	-32.5765	-0.9242
	-32.1345	-0.9153	-32.0865	-0.92086		119.372	0.98974	119.353	0.99082		-32.013	-0.92516	-32.0695	-0.92522
	-31.5265	-0.91492	-31.495	-0.9202		119.953	0.9885	119.936	0.99228		-31.636	-0.92464	-31.636	-0.9233
	-31.048	-0.91376	-31.0365	-0.91994		120.451	0.98868	120.443	0.98746		-30.9995	-0.92152	-31.011	-0.9203
	-30.6145	-0.91322	-30.5865	-0.91872		121.087	0.98734	120.799	0.99016		-30.624	-0.9211	-30.523	-0.92216
	-30.192	-0.91212	-29.978	-0.91846		121.499	0.98952	121.406	0.98878		-30.0985	-0.92214	-30.156	-0.9207
	-29.5925	-0.91242	-29.5825	-0.91824		121.95	0.98814	121.996	0.9879		-29.697	-0.9205	-29.509	-0.92242
	-29.108	-0.91088	-29.087	-0.9181		122.418	0.98736	122.398	0.9903		-29.1045	-0.92198	-29.133	-0.92014
	-28.555	-0.9119	-28.524	-0.91674		123.029	0.98734	123.019	0.98978		-28.6845	-0.92242	-28.504	-0.92306
	-28.0755	-0.90982	-28.1125	-0.916		123.467	0.9846	123.477	0.98986		-28.026	-0.9223	-28.018	-0.92192
	-27.4765	-0.90876	-27.5145	-0.91608		123.843	0.9899	123.91	0.9892		-27.5405	-0.92126	-27.672	-0.9188
	-27.091	-0.90956	-26.9955	-0.91544		124.387	0.9896	124.516	0.98762		-26.998	-0.91682	-26.979	-0.91828
	-26.5565	-0.90842	-26.614	-0.91466		124.92	0.98928	124.949	0.99046		-26.567	-0.92122	-26.615	-0.91918
	-25.903	-0.90712	-26.06	-0.91382		125.54	0.9923	125.549	0.9913		-26.0605	-0.91708	-26.0305	-0.91604
	-25.593	-0.90618	-25.6085	-0.91426		125.897	0.99066	125.823	0.98726		-25.526	-0.91866	-25.5475	-0.9165
	-24.945	-0.90722	-25.1215	-0.91184		126.459	0.9885	126.439	0.98724		-25.095	-0.9156	-25.1235	-0.9175
	-24.5395	-0.90502	-24.466	-0.91184		126.871	0.99144	126.909	0.98908		-24.5705	-0.9189	-24.6165	-0.91768
	-24.0355	-0.90502	-24.12	-0.9115		127.321	0.99102	127.415	0.98914		-23.9415	-0.91454	-23.9875	-0.91694
	-23.5005	-0.9031	-23.498	-0.91048		128.031	0.98868	127.939	0.99308		-23.4795	-0.91626	-23.5215	-0.9128
	-23.0605	-0.90294	-23.0225	-0.91032		128.362	0.99038	128.398	0.98946		-22.9755	-0.912	-22.987	-0.91338
	-22.593	-0.90244	-22.4235	-0.90974		128.923	0.98934	128.916	0.98842		-22.4795	-0.91552	-22.5375	-0.91636
	-22.0775	-0.90202	-22.103	-0.90906		129.458	0.98964	129.452	0.99182		-21.99	-0.91402	-22.095	-0.91338
	-21.6085	-0.90132	-21.4775	-0.90806		129.963	0.99142	129.948	0.9895		-21.562	-0.91462	-21.569	-0.91206
	-21.009	-0.89972	-20.997	-0.90794		130.394	0.98816	130.546	0.99226		-21.1115	-0.91214	-21.12	-0.91186
	-20.5405	-0.9001	-20.4905	-0.90616		130.835	0.98828	130.996	0.99172		-20.464	-0.91156	-20.5845	-0.91186
	-20.1065	-0.89916	-20.0715	-0.90588		131.473	0.98602	131.409	0.99194		-20.06	-0.91258	-20.0055	-0.91168
	-19.5545	-0.8981	-19.6005	-0.90564		131.905	0.99056	131.971	0.98956		-19.5065	-0.91188	-19.594	-0.9129
	-19.1115	-0.89666	-19.095	-0.90566		132.587	0.98938	132.486	0.98698		-19.029	-0.9121	-19.057	-0.91116
	-18.653	-0.89596	-18.4395	-0.90412		132.982	0.98836	132.935	0.98816		-18.674	-0.91178	-18.5695	-0.90864
	-18.0375	-0.89606	-18.0345	-0.90346		133.451	0.9909	133.434	0.99014		-18.1	-0.90762	-18.065	-0.9105
	-17.4725	-0.89456	-17.531	-0.90392		134.079	0.9882	133.893	0.98882		-17.4845	-0.90798	-17.5845	-0.91048
	-17.083	-0.89398	-17.089	-0.90172		134.504	0.99222	134.463	0.99404		-17.0175	-0.90486	-17.1645	-0.90524
	-16.527	-0.89362	-16.489	-0.90108		134.97	0.98932	134.969	0.98936		-16.548	-0.90756	-16.584	-0.90866
	-16.096	-0.89264	-15.935	-0.90096		135.392	0.99034	135.399	0.99202		-16.0935	-0.9069	-16.1255	-0.90944
	-15.59	-0.89204	-15.4675	-0.90008		135.882	0.99136	136	0.9897		-15.542	-0.9041	-15.5905	-0.9057
	-15.0155	-0.89136	-14.989	-0.89892		136.554	0.99352	136.488	0.99138		-15.137	-0.90752	-15.1015	-0.90726
	-14.578	-0.89036	-14.5305	-0.89832		136.994	0.99006	136.912	0.99284		-14.5395	-0.90834	-14.494	-0.90198
	-14.023	-0.88962	-14.024	-0.89812		137.444	0.99426	137.406	0.98946		-14.042	-0.90004	-13.9865	-0.90374
	-13.5825	-0.88818	-13.5645	-0.89634		137.875	0.99118	137.988	0.9938		-13.6495	-0.9016	-13.5175	-0.90056
	-12.946	-0.88704	-12.994	-0.89656		138.505	0.98938	138.53	0.99246		-13.0745	-0.90068	-12.9835	-0.90276
	-12.513	-0.8863	-12.534	-0.89534		139.01	0.98612	138.982	0.99206		-12.494	-0.90142	-12.6535	-0.90346
	-12.055	-0.88676	-12.111	-0.89374		139.459	0.99056	139.43	0.99094		-12.019	-0.89732	-12.131	-0.89948
	-11.5685	-0.8843	-11.6075	-0.89394		139.986	0.9852	139.855	0.98726		-11.5775	-0.8997	-11.5675	-0.89798
	-11.0885	-0.88478	-11.178	-0.89298		140.519	0.99204	140.46	0.99236		-11.1155	-0.89854	-11.078	-0.8972
	-10.5485	-0.88336	-10.526	-0.89138		140.951	0.992	140.95	0.98914		-10.6585	-0.89612	-10.6505	-0.89914
	-10.031	-0.88226	-10.012	-0.89198		141.429	0.99118	141.37	0.9909		-10.163	-0.89366	-10.1995	-0.8957
	-9.59	-0.88204	-9.552	-0.89032		141.927	0.99302	141.974	0.99058		-9.562	-0.89398	-9.6635	-0.89556
	-9.0565	-0.88074	-9.028	-0.89028		142.506	0.98906	142.448	0.99		-8.9705	-0.8903	-9.0065	-0.89212
	-8.6235	-0.88058	-8.502	-0.888		143.06	0.9877	142.949	0.98848		-8.5675	-0.89328	-8.558	-0.89258
	-7.949	-0.87918	-7.9685	-0.8886		143.387	0.98926	143.447	0.99176		-8.1285	-0.88844	-8.07	-0.89352
	-7.482	-0.8774	-7.461	-0.88678		143.968	0.99598	143.929	0.99118		-7.6585	-0.89242	-7.65	-0.8905
	-7.0115	-0.87588	-7.058	-0.88608		144.53	0.99204	144.36	0.99006		-7.0035	-0.89042	-6.977	-0.8887
	-6.5825	-0.87598	-6.514	-0.88504		144.794	0.98996	145.026	0.99048		-6.5435	-0.88538	-6.6105	-0.88756
	-5.8875	-0.87608	-6.188	-0.88466		145.373	0.98942	145.477	0.98958		-6.1105	-0.88706	-6.1215	-0.89002
	-5.5965	-0.87428	-5.4755	-0.88452		145.864	0.99096	145.975	0.99038		-5.427	-0.8839	-5.5885	-0.88752
	-4.9955	-0.87282	-5.025	-0.88312		146.446	0.99142	146.405	0.98992		-4.9615	-0.88242	-4.9805	-0.8858
	-4.668	-0.87256	-4.577	-0.88128		147.061	0.98974	146.939	0.99282		-4.5745	-0.8812	-4.5375	-0.88562
	-3.975	-0.87172	-4.097	-0.88046		147.482	0.99074	147.448	0.99166		-4.09	-0.87996	-4.0145	-0.8846
	-3.6935	-0.87078	-3.4615	-0.88086		147.917	0.99002	148.019	0.99226		-3.656	-0.87858	-3.5635	-0.88024
	-3.028	-0.8689	-3.066	-0.87956		148.391	0.99134	148.393	0.99318		-3	-0.8773	-2.9615	-0.8803
	-2.5405	-0.86792	-2.6265	-0.8786		148.824	0.98882	148.956	0.98988		-2.6085	-0.87574	-2.506	-0.87502
	-2.129	-0.868	-2.139	-0.87704		149.424	0.98972	149.43	0.9928		-2.084	-0.8709	-2.0935	-0.8762
	-1.651	-0.8672	-1.5015	-0.87692		149.949	0.9929	149.902	0.99368		-1.5375	-0.8716	-1.518	-0.8742
	-1.0115	-0.86572	-1.0115	-0.87544		154.981	0.98806	154.946	0.99372		-1.024	-0.86982	-0.984	-0.87214
	-0.5235	-0.86328	-0.553	-0.87402		159.92	0.98784	159.864	0.99302		-0.535	-0.86828	-0.489	-0.87122
	-0.0765	-0.86284	-0.046	-0.87376		165	0.9927	165.048	0.99224		-0.067	-0.86722	-0.029	-0.86864
	0.4385	-0.8625	0.553	-0.87122		170.026	0.99376	170.056	0.99248		0.601	-0.86512	0.599	-0.86494
	0.9955	-0.86034	0.8235	-0.87146		175.042	0.99268	175.004	0.99404		0.822	-0.85964	0.8425	-0.86268
	1.4895	-0.8597	1.508	-0.87008		180	0.99282	180.168	0.99314		1.378	-0.85796	1.4425	-0.86232
	1.986	-0.85832	1.9285	-0.86984		185.069	0.99562	185.083	0.99504		2.013	-0.85634	2.0425	-0.86082
	2.4365	-0.85756	2.372	-0.86838		190.09	0.99408	189.767	0.99436		2.463	-0.8539	2.436	-0.85838
	2.867	-0.85684	2.982	-0.86648		194.774	0.99062	195.072	0.99448		3.0335	-0.8477	2.8785	-0.857
	3.506	-0.85548	3.512	-0.86588		199.939	0.99704	199.938	0.99312		3.524	-0.84788	3.3	-0.85606
	3.964	-0.85422	3.963	-0.8652		204.886	0.99412	204.907	0.99522		3.9835	-0.84384	3.9005	-0.85104
	4.376	-0.85256	4.49	-0.86324		209.939	0.99304	209.793	0.99596		4.3865	-0.84248	4.441	-0.8471
	5.013	-0.8517	4.8365	-0.86276		214.952	0.9962	214.871	0.99768		4.8815	-0.84182	4.855	-0.84776
	5.2	-0.85052	5.4735	-0.8614		219.935	0.99618	219.902	0.99244		5.5225	-0.83354	5.3325	-0.84226
	5.9965	-0.85016	5.9325	-0.85946		224.91	0.99458	224.911	0.99898		6.019	-0.83238	5.9625	-0.83996
	6.43	-0.84926	6.4295	-0.85958		229.963	0.99412	229.936	0.99694		6.437	-0.82738	6.393	-0.83422
	7.021	-0.8475	7.0105	-0.85848		234.873	0.99628	234.883	0.99856		6.838	-0.82754	6.955	-0.8365
	7.5365	-0.8458	7.5065	-0.85642		240.02	0.99734	239.974	0.99984		7.2745	-0.82106	7.357	-0.82976
	7.902	-0.8435	7.855	-0.85692		244.969	0.9987	244.912	0.99418		8.02	-0.81782	7.965	-0.82386
	8.4645	-0.84304	8.4565	-0.85504		250.02	0.99892	249.928	0.99748		8.434	-0.81536	8.491	-0.8211
	8.979	-0.84092	8.81	-0.8538		254.998	0.9973	254.951	0.9979		8.934	-0.80914	8.9135	-0.82072
	9.496	-0.83968	9.479	-0.85164		260.118	0.99688	260.107	0.995		9.4105	-0.80398	9.562	-0.81128
	10.046	-0.8385	9.9555	-0.85034		265.139	0.99546	264.973	0.9987		10.01	-0.79992	10.0575	-0.81078
	10.4305	-0.83676	10.386	-0.85062		269.92	0.99924	269.82	0.99556		10.478	-0.79568	10.449	-0.80536
	10.873	-0.83592	10.918	-0.84934		274.911	0.99558	274.935	0.9963		10.9015	-0.79074	10.9085	-0.79986
	11.3585	-0.8347	11.3035	-0.84832		280	0.99688	279.82	0.99776		11.4165	-0.78324	11.3605	-0.79596
	11.9585	-0.83286	11.9415	-0.84556		284.979	0.99376	284.93	0.99848		12.025	-0.7794	11.9755	-0.79066
	12.4005	-0.83122	12.4295	-0.84384		289.993	0.9974	289.998	0.99782		12.4575	-0.77226	12.627	-0.78522
	12.8695	-0.83118	12.88	-0.84258		294.856	0.9988	294.991	0.99482		12.9255	-0.76758	12.896	-0.78342
	13.5635	-0.82894	13.5275	-0.84092		299.954	0.99608	299.889	0.99724		13.3935	-0.76298	13.4665	-0.7752
	14.0685	-0.82754	13.976	-0.84008							13.853	-0.75646	14.0015	-0.76728
	14.407	-0.82634	14.426	-0.83834							14.3495	-0.74754	14.529	-0.76732
	14.968	-0.82506	14.953	-0.8381							14.9135	-0.73954	14.923	-0.7578
	15.418	-0.82354	15.345	-0.8357							15.492	-0.7333	15.427	-0.74782
	15.9925	-0.82068	15.9925	-0.83466							15.896	-0.72252	15.936	-0.74406
	16.506	-0.81934	16.487	-0.83352							16.413	-0.7135	16.356	-0.7354
	16.936	-0.818	16.9945	-0.8315							16.8525	-0.70814	16.9845	-0.72722
	17.4435	-0.8163	17.4435	-0.83058							17.4045	-0.69386	17.465	-0.71806
	17.9125	-0.81436	17.8955	-0.82884							17.9415	-0.68634	17.9775	-0.7113
	18.4105	-0.81272	18.365	-0.82606							18.445	-0.67498	18.426	-0.70254
	19.025	-0.81164	18.964	-0.82438							18.8125	-0.66278	18.869	-0.69
	19.4295	-0.80928	19.4785	-0.82394							19.493	-0.64908	19.4875	-0.6801
	19.9355	-0.80738	19.9755	-0.82282							20.069	-0.62948	20.013	-0.66704
	20.405	-0.80644	20.3145	-0.82014							20.4425	-0.61222	20.3945	-0.65552
	21.0625	-0.80488	20.958	-0.81922							20.9855	-0.5899	20.958	-0.63482
	21.5615	-0.80226	21.492	-0.8163							21.3705	-0.55986	21.3915	-0.6172
	21.963	-0.80072	21.9805	-0.81456							21.895	-0.47758	22.006	-0.55938
	22.5125	-0.79774	22.4955	-0.81276							22.5625	0.0406	22.4845	-0.0264
	22.9255	-0.79678	22.936	-0.811							22.917	0.2098	22.9385	0.1878
	23.4705	-0.79396	23.443	-0.80936							23.6115	0.36378	23.5195	0.34658
	23.9515	-0.79216	23.913	-0.80806							23.899	0.41098	23.8915	0.4325
	24.344	-0.7908	24.483	-0.80508							24.3885	0.46286	24.5385	0.46904
	25.0065	-0.78754	25.0835	-0.80314							24.8315	0.49614	24.8865	0.49018
	25.486	-0.78608	25.3805	-0.80138							25.477	0.50896	25.3735	0.51264
	25.9465	-0.78386	25.8915	-0.79918							25.955	0.51518	26.0305	0.52066
	26.528	-0.78052	26.375	-0.79672							26.413	0.5196	26.4325	0.5253
	26.5625	-0.78116	27.0315	-0.79426							26.8895	0.5256	26.988	0.53138
	27.5205	-0.77638	27.3145	-0.79374							27.4245	0.53012	27.462	0.53688
	28.037	-0.77402	27.999	-0.7896							28.024	0.53628	27.865	0.53842
	28.457	-0.77078	28.561	-0.78832							28.5685	0.54328	28.5345	0.546
	28.9545	-0.76754	28.9365	-0.78546							28.9905	0.5466	28.861	0.54686
	29.4685	-0.76702	29.411	-0.78288							29.497	0.55154	29.4695	0.55632
	29.881	-0.76382	29.8645	-0.7811							29.947	0.55676	29.9225	0.55582
	30.503	-0.76042	30.3985	-0.77746							30.5015	0.56266	30.3705	0.56188
	30.85	-0.75876	30.8115	-0.77544							30.9225	0.56638	30.9505	0.56954
	31.393	-0.75486	31.383	-0.77304							31.3175	0.56552	31.3825	0.57016
	31.955	-0.7521	31.888	-0.76838							31.9925	0.5709	32.0025	0.57574
	32.3465	-0.74884	32.327	-0.76674							32.4045	0.57418	32.4705	0.57874
	32.865	-0.74582	32.9295	-0.76292							32.87	0.57834	33.014	0.58082
	33.389	-0.74338	33.4435	-0.76056							33.4435	0.58498	33.4365	0.5857
	33.745	-0.74126	33.9225	-0.7582							33.9675	0.5836	33.923	0.5873
	34.445	-0.73642	34.3905	-0.75502							34.5365	0.58414	34.391	0.58942
	34.851	-0.73386	34.886	-0.75134							34.9625	0.58918	34.9075	0.59368
	35.319	-0.72968	35.378	-0.74944							35.374	0.59346	35.3655	0.5955
	35.946	-0.72652	35.9495	-0.7458							36.014	0.5926	36.0615	0.60028
	36.4335	-0.72284	36.37	-0.7434							36.407	0.59944	36.463	0.60356
	37.025	-0.71846	37.007	-0.73864							36.939	0.6004	37.0455	0.60374
	37.304	-0.7157	37.4285	-0.73538							37.447	0.60176	37.477	0.60798
	37.8675	-0.71212	37.934	-0.73314							37.8465	0.60578	37.9255	0.61164
	38.3475	-0.70796	38.525	-0.72762							38.29	0.60576	38.338	0.61452
	38.8595	-0.70356	38.9555	-0.72424							38.976	0.60952	38.9365	0.61516
	39.404	-0.69996	39.396	-0.72136							39.4615	0.60964	39.415	0.62574
	39.932	-0.69564	39.9785	-0.71642							39.8085	0.61256	39.8755	0.62508
	40.465	-0.69158	40.4655	-0.71372							40.465	0.61348	40.428	0.62996
	41.0735	-0.6866	40.907	-0.70994							40.962	0.6169	40.932	0.63096
	41.496	-0.68276	41.5405	-0.70468							41.3535	0.62022	41.4005	0.63732
	41.9825	-0.67966	41.9375	-0.70124							41.983	0.62304	41.9	0.64198
	42.444	-0.67438	42.3965	-0.69754							42.424	0.6239	42.414	0.6452
	43.0435	-0.66962	43.016	-0.69084							43.0225	0.62878	42.875	0.64602
	43.4105	-0.6653	43.509	-0.68792							43.455	0.63292	43.3525	0.64894
	43.8965	-0.66028	43.953	-0.68338							43.943	0.63256	43.9425	0.65292
	44.5135	-0.65406	44.4955	-0.67742							44.298	0.6363	44.4005	0.65632
	44.965	-0.64984	44.9255	-0.6735							44.907	0.64124	45.057	0.66272
	45.4235	-0.64464	45.369	-0.66914							45.5265	0.64448	45.413	0.66262
	45.977	-0.6392	45.9755	-0.66404							45.837	0.64588	45.881	0.66744
	46.4085	-0.63486	46.4625	-0.65866							46.416	0.6511	46.4735	0.67358
	46.95	-0.63026	46.9825	-0.654							46.9785	0.6519	46.9895	0.67558
	47.5705	-0.62248	47.3545	-0.65024							47.4105	0.65678	47.423	0.67702
	47.8045	-0.62048	48.002	-0.64484							47.8955	0.66906	47.8705	0.67816
	48.48	-0.61446	48.4325	-0.64006							48.4325	0.67752	48.5045	0.68692
	48.8275	-0.60826	48.94	-0.6337							48.922	0.67988	48.8835	0.69242
	49.5285	-0.60156	49.511	-0.62792							49.5485	0.68738	49.4955	0.6953
	50.0065	-0.59432	49.913	-0.62372							50.0175	0.69006	49.9365	0.6995
	50.4235	-0.58874	50.381	-0.61782							50.4955	0.69412	50.447	0.70106
	51.02	-0.58138	50.947	-0.61328							50.935	0.69686	50.8775	0.7089
	51.4905	-0.57512	51.553	-0.60592							51.309	0.70026	51.5705	0.7106
	51.9105	-0.57108	51.967	-0.6012							52.063	0.70582	51.8445	0.71398
	52.4535	-0.56238	52.371	-0.59484							52.4535	0.71262	52.5225	0.71718
	52.876	-0.55682	52.81	-0.58958							52.925	0.71864	52.8665	0.72468
	53.4275	-0.54832	53.3795	-0.57948							53.538	0.7233	53.493	0.7289
	54.0095	-0.54166	53.9465	-0.57266							54.04	0.72692	54.0295	0.72954
	54.327	-0.53484	54.4065	-0.5672							54.4595	0.72902	54.3475	0.73458
	54.955	-0.52522	54.9755	-0.55832							54.8805	0.73184	54.9195	0.73992
	55.5665	-0.51864	55.4735	-0.55142							55.313	0.73446	55.549	0.74128
	55.9605	-0.51098	55.951	-0.5455							55.9665	0.74336	55.9605	0.74518
	56.4285	-0.5029	56.543	-0.53666							56.4685	0.74506	56.4	0.74978
	56.8225	-0.49678	56.9795	-0.52982							56.8865	0.74578	56.907	0.75076
	57.442	-0.48738	57.4505	-0.52206							57.56	0.75118	57.4805	0.75702
	57.937	-0.48012	57.995	-0.51478							57.9555	0.7539	57.965	0.76114
	58.397	-0.4721	58.3995	-0.50716							58.376	0.75556	58.3585	0.76658
	58.9805	-0.46212	58.874	-0.49826							58.9035	0.76006	58.8745	0.77216
	59.4935	-0.45514	59.3995	-0.48676							59.4655	0.7665	59.5615	0.77488
	59.9615	-0.44792	59.9915	-0.4791							59.9235	0.77028	59.825	0.78192
	60.461	-0.44152	60.3775	-0.47278							60.4415	0.77432	60.4585	0.78132
	61.022	-0.42978	60.7295	-0.46412							60.909	0.77772	60.873	0.78624
	61.462	-0.42028	61.4715	-0.45418							61.338	0.77846	61.48	0.79154
	61.949	-0.41226	61.894	-0.44386							61.9965	0.78626	62.0175	0.79324
	62.372	-0.40218	62.401	-0.43678							62.4455	0.78978	62.4915	0.79446
	62.801	-0.39278	62.9235	-0.42924							62.963	0.7908	62.9605	0.79824
	63.5625	-0.38246	63.33	-0.42304							63.3445	0.79606	63.374	0.79896
	63.956	-0.3729	63.9665	-0.41068							64.0595	0.79604	64.039	0.80048
	64.3595	-0.36614	64.4435	-0.40222							64.4715	0.8025	64.4615	0.8043
	64.873	-0.3569	64.941	-0.39532							64.967	0.80542	64.8555	0.80806
	65.4835	-0.34488	65.4815	-0.3837							65.3985	0.80874	65.4295	0.81188
	65.99	-0.33436	66.007	-0.3756							65.8775	0.81172	66.0665	0.81168
	66.486	-0.32516	66.458	-0.36592							66.477	0.81286	66.507	0.81406
	66.984	-0.31914	66.9225	-0.3585							66.973	0.81376	66.982	0.81512
	67.3665	-0.311	67.5745	-0.34632							67.406	0.81574	67.4225	0.82002
	68.002	-0.30044	67.875	-0.33878							67.8625	0.82058	67.837	0.82088
	68.5775	-0.2892	68.4735	-0.32686							68.5765	0.81984	68.5855	0.82352
	69.0185	-0.279	68.9035	-0.31936							68.9345	0.82434	68.9815	0.82588
	69.3735	-0.27114	69.4315	-0.31018							69.38	0.82302	69.4965	0.82442
	70.066	-0.25564	69.862	-0.303							69.8795	0.82502	69.8885	0.82774
	70.4715	-0.24342	70.5255	-0.28732							70.525	0.82572	70.4885	0.83092
	70.947	-0.2338	70.913	-0.27912							71.004	0.82966	70.939	0.8347
	71.344	-0.21976	71.331	-0.26976							71.408	0.83036	71.4255	0.8328
	71.9775	-0.20588	72.006	-0.25606							71.858	0.83522	71.8955	0.8367
	72.4495	-0.1942	72.419	-0.24858							72.5345	0.83502	72.4485	0.8413
	72.9095	-0.18652	72.917	-0.23728							72.9645	0.83544	72.944	0.8406
	73.5185	-0.17172	73.4885	-0.22476							73.4255	0.83862	73.3645	0.8382
	73.958	-0.16506	73.9395	-0.21498							74.002	0.83724	73.8825	0.84354
	74.3975	-0.15618	74.3715	-0.2065							74.539	0.83988	74.4555	0.84208
	74.8825	-0.14628	74.9125	-0.19486							74.951	0.84052	74.9015	0.8442
	75.541	-0.13314	75.5315	-0.1786							75.362	0.84278	75.5205	0.84534
	75.962	-0.12218	75.8865	-0.16996							76.0075	0.8452	75.934	0.84784
	76.4125	-0.11276	76.3395	-0.15464							76.392	0.84858	76.5075	0.85072
	76.9185	-0.10292	77.0345	-0.14124							76.862	0.85068	76.9005	0.84636
	77.403	-0.08714	77.4815	-0.12824							77.5205	0.85166	77.3885	0.85212
	77.8955	-0.07222	77.9505	-0.11656							77.988	0.85256	78.016	0.85522
	78.3235	-0.06416	78.431	-0.10872							78.3985	0.85166	78.42	0.8495
	78.9045	-0.05432	78.983	-0.0928							78.9075	0.85412	78.85	0.85444
	79.5175	-0.04168	79.459	-0.0804							79.45	0.8564	79.4685	0.85478
	79.965	-0.0287	79.9765	-0.07302							79.9565	0.85664	80.0145	0.85692
	80.377	-0.02022	80.3795	-0.06418							80.417	0.85358	80.4225	0.85702
	80.855	-0.00928	80.818	-0.05328							80.8915	0.8559	80.896	0.86026
	81.476	0.00052	81.4935	-0.03762							81.4755	0.86042	81.524	0.86138
	81.945	0.01026	81.944	-0.02726							81.925	0.85894	81.963	0.86152
	82.4225	0.01888	82.385	-0.01868							82.5045	0.86446	82.4215	0.86192
	82.8795	0.02718	82.7795	-0.00942							82.89	0.86252	83.0235	0.8633
	83.5455	0.04098	83.604	0.00656							83.471	0.8646	83.473	0.86598
	83.9305	0.04604	83.9585	0.01276							83.985	0.86572	83.966	0.86686
	84.3815	0.05626	84.3365	0.02204							84.3895	0.86742	84.4645	0.86774
	84.8965	0.06372	85.066	0.03374							84.8655	0.86554	84.868	0.86614
	85.4785	0.07496	85.4885	0.04576							85.3925	0.8668	85.384	0.86688
	85.9845	0.08706	85.957	0.0551							85.9465	0.86852	86.0225	0.86794
	86.4415	0.09468	86.395	0.06462							86.443	0.87002	86.5285	0.87042
	86.848	0.10524	86.966	0.08322							86.919	0.8701	86.901	0.87064
	87.494	0.11592	87.3335	0.09188							87.414	0.8743	87.4185	0.87214
	88.0085	0.1237	87.9035	0.10116							87.9785	0.87256	87.9815	0.87312
	88.524	0.13162	88.43	0.11086							88.4435	0.87154	88.4875	0.87312
	88.841	0.13798	88.917	0.11992							88.8605	0.87436	88.8695	0.87432
	89.472	0.14994	89.4515	0.12838							89.48	0.87488	89.4225	0.87418
	90.026	0.15728	89.9655	0.14206							89.8645	0.87456	89.9245	0.87462
	90.4745	0.16618	90.4115	0.1497							90.4645	0.87618	90.4555	0.87608
	90.934	0.17504	90.9245	0.15874							90.941	0.87694	90.941	0.87868
	91.363	0.18246	91.346	0.16702							91.4295	0.8767	91.42	0.88026
	91.974	0.18998	92.0225	0.17776							91.839	0.87888	92.038	0.87938
	92.47	0.2004	92.462	0.1868							92.3285	0.88222	92.5065	0.88238
	92.938	0.2086	92.9295	0.19742							92.976	0.8849	92.966	0.88244
	93.453	0.21822	93.4755	0.2042							93.4255	0.87978	93.5	0.88182
	93.8485	0.22614	94.037	0.21826							93.9615	0.88356	93.9055	0.8828
	94.5315	0.23904	94.5325	0.22968							94.466	0.88536	94.431	0.88568
	95.02	0.24992	95.0095	0.24222							94.841	0.88924	94.8705	0.88758
	95.433	0.25826	95.4215	0.24642							95.496	0.88626	95.507	0.88748
	96.004	0.26594	95.9175	0.25538							96.014	0.88736	95.986	0.88726
	96.3415	0.27426	96.4065	0.26326							96.417	0.8876	96.427	0.88812
	96.912	0.2802	96.885	0.27272							96.962	0.88674	96.941	0.89192
	97.4555	0.2902	97.578	0.28288							97.6365	0.89058	97.3665	0.89324
	97.992	0.29754	97.9255	0.29246							97.9945	0.89032	97.906	0.89092
	98.508	0.30522	98.4425	0.30028							98.4575	0.8881	98.45	0.89256
	98.9745	0.31208	98.9675	0.3092							98.9005	0.89166	98.91	0.89292
	99.3655	0.32112	99.3715	0.3259							99.418	0.89262	99.4325	0.8982
	99.9035	0.32834	99.8005	0.33268							99.9305	0.89484	99.8655	0.89306
	100.499	0.33774	100.345	0.33908							100.373	0.8906	100.42	0.89398
	101.019	0.34682	101.011	0.34914							101.028	0.89356	101.057	0.89504
	101.403	0.35396	101.433	0.35784							101.467	0.8942	101.478	0.899
	101.91	0.36228	101.919	0.36704							101.978	0.89584	101.954	0.8994
	102.341	0.37266	102.567	0.3801							102.404	0.89384	102.434	0.89958
	102.93	0.3788	103.082	0.38638							103.004	0.89754	102.921	0.90056
	103.391	0.388	103.541	0.39394							103.38	0.8956	103.463	0.90068
	103.934	0.3991	103.972	0.40266							103.849	0.89726	104.057	0.89948
	104.469	0.40594	104.469	0.4101							104.488	0.89844	104.459	0.9016
	104.927	0.4124	104.91	0.41812							104.957	0.8983	104.909	0.90388
	105.443	0.41956	105.362	0.42698							105.472	0.90266	105.493	0.90196
	105.875	0.42598	105.847	0.43202							105.941	0.90272	105.933	0.90608
	106.406	0.43524	106.52	0.44348							106.427	0.90078	106.417	0.9036
	106.921	0.43978	107.028	0.45004							106.859	0.90044	106.906	0.90598
	107.484	0.45146	107.463	0.45826							107.496	0.90376	107.489	0.90614
	108.01	0.45856	107.966	0.4647							108.019	0.90514	108.024	0.90468
	108.409	0.46704	108.478	0.4725							108.472	0.9039	108.52	0.90522
	108.989	0.47414	108.996	0.48058							109.064	0.90266	109.033	0.90502
	109.504	0.48358	109.306	0.48612							109.353	0.90396	109.427	0.9093
	109.915	0.49384	109.907	0.49376							109.811	0.90688	109.848	0.90924
	110.364	0.50142	110.478	0.50564							110.432	0.90394	110.403	0.90788
	110.805	0.50668	111.068	0.51126							110.841	0.9086	110.824	0.9084
	111.386	0.52058	111.567	0.52292							111.397	0.9062	111.376	0.90808
	111.968	0.52878	111.978	0.52648							111.903	0.9054	111.883	0.9107
	112.437	0.541	112.522	0.53384							112.521	0.90788	112.501	0.91168
	112.924	0.54658	112.879	0.54004							112.912	0.91088	112.904	0.9124
	113.353	0.55396	113.467	0.54934							113.363	0.90752	113.412	0.9092
	113.975	0.56422	113.986	0.56394							113.851	0.91078	113.909	0.90958
	114.462	0.57148	114.358	0.57882							114.602	0.9119	114.358	0.91534
	114.987	0.57984	114.976	0.58802							114.996	0.9137	115.043	0.91344
	115.482	0.58546	115.427	0.5951							115.454	0.90934	115.474	0.91546
	116.053	0.59462	115.887	0.6019							115.924	0.91324	115.933	0.91106
	116.533	0.60002	116.495	0.61454							116.282	0.91364	116.391	0.91366
	116.993	0.606	116.927	0.6278							116.992	0.91282	116.972	0.9129
	117.312	0.61042	117.341	0.63796							117.508	0.91394	117.421	0.91432
	117.948	0.62066	117.921	0.64914							117.891	0.91316	117.891	0.91668
	118.484	0.62874	118.445	0.66574							118.461	0.91576	118.556	0.91952
	118.829	0.63408	118.893	0.67296							118.886	0.91426	118.867	0.91846
	119.438	0.63932	119.475	0.67904							119.486	0.918	119.42	0.91988
	119.888	0.64568	119.862	0.6851							119.963	0.91382	119.982	0.91762
	120.451	0.65058	120.311	0.6934							120.311	0.91718	120.487	0.91898
	120.885	0.65498	120.902	0.69996							120.957	0.91716	120.996	0.91734
	121.427	0.66032	121.462	0.70674							121.386	0.917	121.424	0.91938
	121.838	0.66376	121.868	0.71278							121.933	0.91972	122.008	0.92154
	122.449	0.6707	122.41	0.71894							122.45	0.9179	122.511	0.92004
	122.954	0.67528	122.906	0.72446							122.953	0.9212	122.887	0.92268
	123.297	0.67654	123.462	0.73154							123.358	0.9183	123.377	0.91898
	124.004	0.6832	123.93	0.73492							124.058	0.919	124.022	0.92256
	124.445	0.68694	124.425	0.73958							124.493	0.92006	124.406	0.9215
	125.05	0.69172	125.016	0.7451							124.856	0.9181	124.903	0.92186
	125.389	0.69472	125.373	0.75476							125.477	0.92134	125.361	0.92104
	125.915	0.70354	125.992	0.76102							125.96	0.92128	125.992	0.92468
	126.357	0.70828	126.337	0.76238							126.317	0.92292	126.337	0.92374
	126.938	0.71338	126.883	0.7684							126.882	0.92252	126.91	0.92498
	127.424	0.71792	127.463	0.77486							127.453	0.92348	127.481	0.92124
	128.046	0.72776	127.841	0.7834							127.894	0.9266	127.867	0.92518
	128.452	0.73046	128.427	0.78714							128.345	0.92274	128.382	0.92304
	128.963	0.73286	128.945	0.7906							129.019	0.9208	128.923	0.92442
	129.374	0.73692	129.365	0.79316							129.412	0.92674	129.422	0.92596
	130.051	0.74116	129.964	0.79608							130.067	0.92736	129.914	0.92344
	130.509	0.74492	130.498	0.80072							130.511	0.92478	130.51	0.92488
	130.921	0.75174	130.904	0.80378							130.93	0.92494	131.042	0.9253
	131.333	0.75656	131.381	0.80876							131.382	0.92524	131.373	0.9259
	131.955	0.76338	132.036	0.81318							131.811	0.92644	131.84	0.92566
	132.477	0.77012	132.393	0.81588							132.487	0.92686	132.469	0.92876
	132.871	0.77236	132.87	0.81886							132.946	0.9298	132.927	0.92582
	133.441	0.77724	133.556	0.8265							133.435	0.92374	133.432	0.9296
	133.962	0.78042	133.921	0.83116							133.874	0.92704	134.061	0.92834
	134.447	0.78522	134.437	0.83466							134.49	0.92844	134.474	0.92846
	134.839	0.78734	134.875	0.83696							134.894	0.92582	134.913	0.9288
	135.456	0.79426	135.531	0.84496							135.384	0.9267	135.496	0.92796
	135.972	0.79572	135.9	0.84694							135.982	0.92822	135.955	0.92702
	136.422	0.79966	136.442	0.84932							136.394	0.9274	136.471	0.92898
	136.827	0.80362	136.919	0.85212							136.968	0.92636	136.938	0.93102
	137.541	0.80924	137.436	0.8582							137.339	0.931	137.304	0.9298
	137.962	0.8107	137.951	0.86032							137.83	0.92764	137.869	0.9293
	138.439	0.81316	138.439	0.86466							138.413	0.92466	138.459	0.92998
	138.91	0.81934	138.889	0.86782							138.853	0.93054	138.907	0.932
	139.468	0.82434	139.458	0.871							139.375	0.9321	139.518	0.92992
	139.946	0.82896	139.931	0.87392							140.002	0.93198	139.994	0.93356
	140.352	0.83132	140.472	0.87376							140.37	0.93236	140.464	0.93062
	140.893	0.8344	140.905	0.8774							140.904	0.9314	140.951	0.93226
	141.468	0.84072	141.485	0.88346							141.413	0.93128	141.392	0.93262
	141.84	0.84308	141.887	0.88742							141.974	0.92864	142.012	0.93262
	142.391	0.84742	142.291	0.88818							142.44	0.93456	142.404	0.93606
	142.837	0.84898	143.032	0.8935							142.889	0.9321	142.958	0.93642
	143.303	0.85336	143.528	0.8964							143.397	0.93362	143.425	0.93108
	143.995	0.85814	144.028	0.89836							143.904	0.93512	143.827	0.93268
	144.464	0.86134	144.498	0.9003							144.505	0.93134	144.449	0.93592
	144.974	0.86532	144.882	0.90046							144.941	0.93574	144.964	0.9371
	145.35	0.86686	145.405	0.90566							145.365	0.93368	145.44	0.93332
	146.013	0.87402	145.995	0.90818							145.91	0.93372	145.852	0.93418
	146.538	0.87782	146.481	0.9113							146.462	0.93668	146.547	0.93764
	146.941	0.88008	146.905	0.9127							146.961	0.93542	146.904	0.93556
	147.44	0.88688	147.493	0.91626							147.446	0.93608	147.457	0.9382
	147.888	0.88896	148.111	0.9184							147.963	0.93566	147.822	0.93668
	148.512	0.8947	148.458	0.9191							148.364	0.93752	148.451	0.93544
	148.903	0.89674	148.957	0.91978							148.939	0.93608	148.957	0.93618
	149.359	0.90056	149.443	0.92424							149.433	0.93524	149.417	0.93738
	149.952	0.9034	150.072	0.92724							149.933	0.93478	149.864	0.93812
	150.466	0.9065	150.475	0.92874							150.455	0.93908	150.474	0.93884
	150.99	0.90756	150.952	0.9291							150.887	0.9339	150.956	0.93766
	151.541	0.91038	151.337	0.93008							151.458	0.93572	151.412	0.93836
	152.019	0.91276	152.002	0.9334							151.839	0.93356	152.004	0.94058
	152.397	0.9145	152.388	0.9338							152.387	0.93952	152.539	0.9385
	152.893	0.91902	153.036	0.93554							152.94	0.93522	152.911	0.94122
	153.569	0.92274	153.465	0.93736							153.439	0.93576	153.382	0.9408
	153.951	0.92308	153.941	0.93818							153.963	0.9377	154.016	0.93986
	154.394	0.92556	154.468	0.94							154.485	0.93812	154.488	0.93928
	154.963	0.92718	154.87	0.94152							154.974	0.94076	154.909	0.93868
	155.472	0.93146	155.478	0.94264							155.379	0.94086	155.405	0.9385
	156.024	0.93274	155.974	0.94492							156.024	0.93886	156.004	0.94252
	156.466	0.93572	156.456	0.94654							156.427	0.94156	156.447	0.94106
	156.838	0.93722	157.028	0.94772							156.969	0.9394	156.809	0.9436
	157.487	0.93794	157.495	0.94874							157.387	0.9408	157.534	0.93902
	158.01	0.93946	157.946	0.94944							158.002	0.93896	157.841	0.94452
	158.442	0.93922	158.455	0.95042							158.525	0.94016	158.525	0.94134
	158.863	0.94144	158.957	0.95176							158.958	0.94246	158.95	0.94138
	159.522	0.94176	159.436	0.95174							159.38	0.94094	159.435	0.94184
	159.971	0.94338	159.998	0.95308							159.914	0.94376	160.016	0.94444
	160.382	0.94444	160.437	0.95332							160.43	0.93958	160.486	0.9447
	160.925	0.94444	160.925	0.95292							160.975	0.94344	161.011	0.94308
	161.377	0.94686	161.348	0.95386							161.423	0.94202	161.358	0.94404
	161.984	0.94824	161.902	0.95574							161.993	0.9452	161.863	0.94448
	162.408	0.94846	162.453	0.95602							162.472	0.94322	162.5	0.9436
	162.874	0.94984	162.844	0.95804							162.934	0.94538	162.996	0.94558
	163.427	0.95082	163.458	0.95874							163.457	0.94364	163.41	0.94536
	163.84	0.9515	163.832	0.95874							163.86	0.94552	164.084	0.9449
	164.491	0.95218	164.432	0.96084							164.384	0.94406	164.347	0.94658
	164.938	0.95518	164.94	0.96136							165.049	0.94502	165.012	0.9463
	165.435	0.95458	165.425	0.9604							165.398	0.9448	165.51	0.944
	166.043	0.95556	165.959	0.96162							165.97	0.93994	165.95	0.947
	166.569	0.9568	166.487	0.96188							166.542	0.94282	166.541	0.94616
	166.917	0.95588	166.908	0.96196							166.805	0.94532	166.793	0.94854
	167.499	0.9575	167.395	0.96342							167.488	0.94466	167.272	0.94656
	167.843	0.95738	167.826	0.9642							167.89	0.94576	167.929	0.94686
	168.547	0.95998	168.577	0.96402							168.406	0.94696	168.407	0.94684
	168.944	0.9607	169	0.96468							168.826	0.94656	169.032	0.94806
	169.434	0.9618	169.447	0.96448							169.457	0.94794	169.577	0.94612
	170.011	0.96188	169.956	0.9663							169.973	0.94752	169.99	0.94662
	170.31	0.96264	170.358	0.96502							170.368	0.9449	170.45	0.9457
	170.881	0.9628	170.881	0.96504							170.871	0.94488	170.959	0.94668
	171.359	0.96284	171.323	0.96596							171.54	0.9459	171.406	0.94826
	171.976	0.96228	172.005	0.96674							172.006	0.94394	172.036	0.94916
	172.502	0.96386	172.438	0.96728							172.492	0.94722	172.537	0.94974
	172.952	0.96406	172.897	0.9669							172.97	0.94798	172.953	0.95232
	173.425	0.96472	173.363	0.9675							173.458	0.94796	173.457	0.94712
	173.861	0.96478	174.03	0.96912							173.797	0.9478	173.946	0.94708
	174.406	0.96634	174.499	0.96854							174.442	0.94892	174.44	0.95114
	174.984	0.9667	175	0.96908							175.06	0.94794	175.034	0.94888
	175.504	0.9675	175.464	0.97062							175.485	0.94684	175.487	0.94972
	175.934	0.96704	175.98	0.97076							175.952	0.94812	175.973	0.94826
	176.364	0.96846	176.393	0.96954							176.495	0.94852	176.489	0.95216
	177.086	0.96744	176.953	0.96988							176.936	0.9506	176.896	0.95178
	177.488	0.96888	177.368	0.97082							177.347	0.95166	177.575	0.95032
	177.864	0.96852	177.939	0.97058							177.922	0.95116	178.061	0.95276
	178.49	0.9696	178.54	0.97114							178.502	0.9495	178.541	0.9534
	178.915	0.97042	178.915	0.97176							178.979	0.95176	178.922	0.9515
	179.431	0.96908	179.578	0.97142							179.475	0.95052	179.439	0.95198
	179.87	0.97086	179.888	0.97192							179.917	0.9528	179.879	0.95296
	180.577	0.97108	180.499	0.97332							180.374	0.9511	180.442	0.95194
	180.997	0.97044	180.958	0.9727							180.799	0.94848	180.834	0.9509
	181.433	0.97092	181.418	0.97342							181.453	0.95046	181.503	0.95446
	181.979	0.9711	181.999	0.97366							182.008	0.94968	181.998	0.9531
	182.495	0.97208	182.411	0.97314							182.493	0.95256	182.43	0.95502
	182.956	0.97058	182.936	0.9731							182.945	0.95172	182.964	0.95042
	183.327	0.97204	183.6	0.97298							183.429	0.94952	183.387	0.95256
	183.988	0.97222	183.863	0.97448							183.948	0.94984	183.939	0.9518
	184.4	0.9735	184.558	0.97416							184.344	0.9509	184.389	0.95276
	184.969	0.97372	184.998	0.97506							184.997	0.9511	184.876	0.95218
	185.476	0.97432	185.524	0.97474							185.514	0.9561	185.524	0.95306
	185.953	0.97502	185.88	0.9758							185.954	0.9535	185.905	0.95714
	186.403	0.97476	186.423	0.97486							186.488	0.95214	186.382	0.95224
	186.911	0.97482	187.136	0.97578							186.874	0.95332	186.881	0.953
	187.462	0.97512	187.444	0.97604							187.391	0.9526	187.454	0.95376
	187.828	0.97616	187.851	0.97548							187.942	0.95574	187.915	0.95726
	188.407	0.97514	188.458	0.9768							188.371	0.95244	188.504	0.95502
	188.927	0.97504	188.905	0.97662							188.877	0.95324	188.906	0.95448
	189.469	0.97588	189.555	0.97586							189.349	0.95348	189.385	0.95536
	189.946	0.97548	189.931	0.97684							189.918	0.95282	189.91	0.95594
	190.427	0.97662	190.419	0.97688							190.443	0.95838	190.369	0.95534
	190.931	0.97618	191.025	0.97812							191.072	0.9543	191.081	0.95498
	191.445	0.97616	191.417	0.97702							191.476	0.95338	191.429	0.95908
	191.971	0.97656	191.85	0.97956							191.877	0.9541	191.849	0.95798
	192.423	0.97756	192.469	0.9787							192.488	0.95432	192.468	0.95814
	192.852	0.97836	192.825	0.97774							192.91	0.9565	192.881	0.95396
	193.405	0.97782	193.471	0.97832							193.506	0.9562	193.386	0.95534
	193.96	0.97794	193.941	0.9792							193.93	0.95096	193.995	0.95596
	194.428	0.97814	194.45	0.9805							194.333	0.95186	194.338	0.95666
	194.98	0.97826	195.011	0.98038							194.925	0.95598	194.87	0.95796
	195.402	0.97852	195.385	0.97978							195.495	0.95458	195.414	0.95696
	196.022	0.97974	196.031	0.97884							195.796	0.95616	195.906	0.95456
	196.443	0.97892	196.424	0.98036							196.469	0.9544	196.405	0.95616
	196.892	0.97904	196.872	0.98076							196.968	0.95584	196.969	0.95842
	197.418	0.97902	197.268	0.98172							197.522	0.95458	197.484	0.95896
	197.952	0.97952	197.907	0.98076							197.961	0.95594	197.914	0.96176
	198.488	0.98076	198.477	0.98176							198.45	0.95904	198.394	0.95998
	199	0.98112	198.953	0.98202							198.776	0.95862	198.859	0.95772
	199.413	0.98078	199.432	0.98206							199.517	0.95986	199.405	0.95934
	199.798	0.98092	200.014	0.98254							199.957	0.9561	199.911	0.96222
	209.975	0.98406	209.98	0.9853							209.947	0.96122	210.012	0.96136
	220.055	0.9854	219.999	0.98734							219.845	0.96246	219.902	0.9642
	229.857	0.98692	229.996	0.9885							229.825	0.96496	229.883	0.96832
	239.821	0.98856	240.004	0.98954							239.903	0.96828	239.917	0.96836
	250	0.98958	250.036	0.98976							250.089	0.97184	250.053	0.9722
	260.156	0.9903	260.164	0.99088							259.94	0.97304	260.168	0.97194
	269.993	0.99118	270.106	0.99114							270.033	0.97214	269.952	0.97252
	279.867	0.9907	280.123	0.99336							279.913	0.97542	279.904	0.97836
	289.839	0.9924	289.862	0.99278							289.887	0.97724	289.889	0.97546
	299.947	0.99438	299.793	0.99298							299.86	0.97948	299.998	0.97694
	309.927	0.99384	309.89	0.99406							309.855	0.97748	309.812	0.98194
	319.961	0.99402	319.968	0.99564							319.967	0.9776	319.983	0.98318
	330.153	0.99488	330.106	0.99576							329.976	0.98162	330.036	0.98498
	340.082	0.99524	340.161	0.99568							340.029	0.98196	340.055	0.98366
	350.036	0.99558	349.971	0.9959							349.956	0.98224	349.827	0.98822
	360.011	0.99554	359.964	0.99598							360.059	0.98574	360.043	0.98436
	369.884	0.99638	369.846	0.99652							369.938	0.98906	369.921	0.98874
	379.842	0.99652	379.995	0.99776							379.834	0.98502	379.814	0.98692
	389.835	0.99728	389.935	0.99812							390.044	0.98742	389.807	0.9896
	399.837	0.99716	399.876	0.99754							399.884	0.9887	399.93	0.9887
	410.047	0.9978	410.026	0.9983							410.067	0.9906	410.08	0.99272
	420.023	0.99698	420.122	0.99832							420.116	0.99082	420.118	0.9918
	429.848	0.99808	429.915	0.9988							429.85	0.99108	429.834	0.9929
	439.894	0.99922	439.907	0.99878							439.904	0.9924	439.913	0.99466
	450.046	0.99872	449.908	0.99956							449.951	0.99252	449.952	0.99634
	460.055	0.99904	460.019	0.99856							459.885	0.99424	459.93	0.99698
	470.033	0.99842	469.858	0.9994							469.884	0.99496	469.907	0.99366
	479.955	0.99928	479.906	1							479.942	0.9954	479.982	0.99794
	490.007	1	490.197	0.99972							490.021	0.9955	490.036	1
	500.084	0.99996	500.057	0.9999							500.129	1	500.103	0.99848

## Sheet: Fig.2c
Fig.2c
		Average Rafter/Rbefore (%)	Error bar
	Co	99.94	0.12
	Ni80Fe20	99.89	0.13
	Ni	99.99	0.07

## Sheet: Fig.2d
Fig.2d	Co									Ni80Fe20									Ni
	before transfer				after transfer					before transfer				after transfer					before transfer				after transfer
	B(Oe)	AMR	B(Oe)	AMR	B(Oe)	AMR	B(Oe)	AMR		B(Oe)	AMR	B(Oe)	AMR	B(Oe)	AMR	B(Oe)	AMR		B(Oe)	AMR	B(Oe)	AMR	B(Oe)	AMR	B(Oe)	AMR
	-393.3	-0.000637923	398.9	-0.00308	-393.3	0.00123	398.8	-0.00447		-429.6	-0.0426	430.2	-0.02709	-429.2	-0.04752	431	-0.0394		-380.1	0.00141	393.2	0.00675	-375	-0.00251	396	0.00193
	-384.9	0.00121	390.2	0.01269	-385	0.00317	390.1	0.00191		-424.8	-0.011	425.2	0.000605	-424.8	-0.0096	425.9	-0.00295		-373.4	0.00554	386.3	0.000143185	-367.7	-0.00236	389.1	-9.54126e-05
	-376.5	0.00464	382	0.00168	-376.5	0.00551	381.9	-0.00766		-417.1	-0.0127	417.5	0.00681	-417.1	-0.00448	418.1	-0.00295		-366.2	0.00432	379.1	0.00177	-360.3	-0.00234	381.9	-0.0036
	-368.1	-2.12641e-05	373.5	0.00697	-368.1	0.00176	373.6	-0.00202		-409	-0.00112	409.4	0.00416	-409	-0.00386	410	0.00227		-358.9	0.00885	371.8	-0.00143	-352.8	-0.0016	374.6	-0.00751
	-359.6	0.00213	365.1	0.00759	-359.6	0.00374	365.1	0.00306		-400.8	-0.00308	401.1	0.00265	-400.7	-0.0011	401.7	-0.0107		-351.5	0.01036	364.3	0.00212	-345.4	0.00181	367.1	-0.00837
	-351.1	0.00519	356.6	0.000446546	-351.1	0.00162	356.8	0.000595395		-392.5	0.00134	392.8	0.0081	-392.6	-0.0074	393.6	0.0037		-343.9	0.00346	356.8	0.00685	-337.7	-0.00165	359.6	-0.00374
	-342.6	0.00472	347.9	0.00436	-342.8	0.000808036	347.9	-0.00702		-384	-0.00241	384.2	-0.000681	-384.1	0.00134	385.1	-0.00423		-336.4	0.00871	349.3	0.00694	-330.2	-0.00124	351.9	-0.00265
	-334.2	4.25282e-05	339.6	-0.00236	-334.1	0.00576	339.6	-0.00255		-375.7	-0.00207	376	0.00567	-375.7	-0.00496	376.7	-0.00174		-328.8	0.00971	341.7	0.00706	-322.6	-0.00446	344.4	-0.00336
	-325.5	0	331.2	0.00836	-325.6	-0.00517	331.1	-0.00759		-367.3	0.00275	367.6	0.00976	-367.3	-0.00779	368.3	0.00121		-321.2	0.01014	334.3	0.0064	-315	-0.000930481	336.9	-0.00544
	-317	0.00929	322.5	0.01076	-317.1	0.00493	322.5	-0.00338		-358.9	0.00202	359.1	0.00764	-358.7	0.00157	359.7	-0.00212		-313.6	0.00458	326.5	0.00568	-307.3	-0.0041	329.3	0.000572475
	-308.3	0.0024	314	0.00704	-308.4	0.000893093	313.9	-0.00812		-350.4	-0.00644	350.6	0.00151	-350.4	-0.00567	351.3	0.000831		-305.7	0.00329	318.9	0.0041	-299.7	0.000453311	321.8	-0.00603
	-299.8	0.00842	305.4	0.00982	-300	0.00102	305.1	-0.00151		-342	0.00426	342.1	-0.000227	-341.9	-0.00787	342.8	-0.00227		-298.3	0.00814	311.5	0.0048	-292.1	2.38585e-05	314.1	0.00157
	-291.3	0.01084	296.8	0.01327	-291.3	0.0057	296.8	-0.00151		-333.4	-0.00667	333.6	0	-333.3	-0.00323	334.2	0.00106		-290.6	0.00804	303.6	0.0089	-284.4	-0.00047717	306.3	-0.000811007
	-282.6	0.00676	288.1	0.00744	-282.7	0.00259	288.2	-0.00504		-324.9	-0.00123	325.1	0.00295	-324.7	-0.00299	325.7	0.00242		-282.9	0.01157	296	0.00399	-276.6	0.00136	298.8	-0.00751
	-274	0.00778	279.6	0.0152	-274.1	0.0027	279.8	-0.0047		-316.3	-0.0115	316.5	0.00144	-316.2	-0.00173	317.2	-0.00227		-275.3	0.01437	288.3	0.0057	-269.1	0.00282	291.1	-0.00265
	-265.4	0.01076	271.2	0.00923	-265.4	0.000999413	271.1	-0.00821		-307.7	0.00235	308	0.00704	-307.7	0.00661	308.7	-0.000907		-267.4	0.00876	280.6	0.0116	-261.2	-0.000357877	283.5	-0.000143119
	-256.7	0.00725	262.4	0.00774	-256.9	0.00498	262.4	0.00174		-299.2	0.000224	299.4	0.00477	-299.1	0.00464	300	0.00204		-259.8	0.01083	272.7	0.00876	-253.6	0.01026	275.7	-0.00045321
	-248.3	0.01389	253.8	0.00944	-248.2	0.0141	253.8	-0.00242		-290.6	-0.00454	290.7	0.00832	-290.5	-0.000157	291.5	7.55e-05		-252.1	0.0136	265.2	0.00816	-245.8	0.00181	267.9	-0.00563
	-239.5	0.0061	245.1	0.01067	-239.6	0.00806	245.2	-0.00134		-282	0.00353	282.2	0.0062	-281.9	-0.00102	282.9	0.00733		-244.5	0.01262	257.4	0.00711	-238.1	0.00663	260.1	0.00281
	-230.8	0.01065	236.5	0.0134	-231	0.00963	236.5	-0.00159		-273.4	0.000896	273.6	0.01052	-273.3	0.00173	274.3	7.55e-05		-236.7	0.02274	249.8	0.00764	-230.4	0.01107	252.5	0.00513
	-222.2	0.0162	228	0.01084	-222.3	0.00708	227.9	-0.000318962		-264.8	0.00347	264.9	0.00288	-264.8	-7.87e-05	265.6	-0.004		-229	0.01935	242	0.00721	-222.6	0.00656	244.8	0.000930272
	-213.2	0.01333	218.9	0.01565	-213.3	0.01067	219.2	0.000893093		-256.3	0.00303	256	0	-256.1	-0.00142	256.7	0.00733		-221.2	0.02207	234.2	0.01282	-214.8	0.00895	237	0.00475
	-204.8	0.01327	210.4	0.02129	-204.9	0.01112	210.5	0.00638		-247.6	0.00779	247.7	0.00711	-247.4	-0.0011	248.4	0.00861		-213.5	0.01649	226.5	0.00945	-206.9	0.01422	229.2	0.00723
	-196.2	0.00953	201.9	0.0185	-196.2	0.0121	201.9	0.000914357		-238.9	-0.00084	239.1	0.01006	-238.7	-0.000315	239.7	-0.00242		-205.6	0.01523	218.8	0.01289	-199.3	0.01026	221.5	0.00725
	-187.5	0.01841	193.1	0.01508	-187.5	0.01508	193.4	0.00598		-230.3	-0.000168	230.4	0.00696	-230.2	0.00354	231	0.00755		-197.9	0.01582	211	0.01179	-191.5	0.0068	213.8	0.0058
	-178.8	0.01416	184.6	0.00478	-178.9	0.0158	184.6	0.00821		-221.6	0.00465	221.8	0.00651	-221.7	0.000551	222.4	0.0103		-189.9	0.02176	203.3	0.01372	-183.8	0.01267	206.1	0.00336
	-170	0.02173	175.5	0.0225	-170.1	0.01588	175.6	0.00342		-213	0.00874	213.2	0.00227	-212.6	-0.00189	213.4	0.00204		-182.3	0.02806	195.6	0.0173	-175.9	0.01307	198.2	0.00632
	-161.4	0.0161	167.1	0.02099	-161.4	0.01318	167.1	0.00568		-204.3	0.00275	204.5	0.00817	-204.3	0.00716	205.1	-0.000453		-174.6	0.01795	187.7	0.01372	-168.1	0.0177	190.4	0.01045
	-152.7	0.02416	158.4	0.02214	-152.8	0.01644	158.4	0.01695		-195.7	0.0088	195.9	0.00772	-195.5	0.00212	196.4	0.0065		-166.7	0.02814	180	0.01219	-160.3	0.0193	182.5	0.00911
	-143.9	0.01759	149.9	0.02835	-144	0.01084	149.6	0.00827		-187	0.00443	187.1	0.00757	-186.8	0.00275	187.8	-0.00144		-159	0.03007	172.1	0.01685	-152.6	0.01391	174.8	0.00842
	-135.2	0.02835	141	0.02292	-135.3	0.02407	141	0.01352		-178.3	0.00303	178.4	0.01059	-178.2	0.00212	179.1	-0.00151		-150.9	0.0247	164.4	0.0162	-144.7	0.01677	167.1	0.00883
	-126.2	0.02035	132.3	0.03056	-126.6	0.02667	132.4	0.00683		-169.7	-0.000224	169.7	0.01332	-169.5	-0.00409	170.3	-0.00302		-143.3	0.02666	156.2	0.02274	-136.8	0.01245	159.3	0.01696
	-117.7	0.02388	123.6	0.02752	-117.8	0.02158	123.6	0.0202		-160.9	0.00241	161.1	0.00847	-160.8	0.00134	161.5	0.00567		-135.5	0.03479	148.7	0.02186	-128.9	0.02195	151.4	0.01481
	-108.9	0.02588	114.9	0.03241	-109.1	0.0286	114.8	0.02226		-152.2	0.00471	152.4	0.00946	-152.1	0.007	152.9	0.00302		-127.8	0.03281	141	0.02193	-121.1	0.01925	143.6	0.01028
	-100.3	0.03304	106.1	0.03032	-100.3	0.02898	106.1	0.01561		-143.5	0.0037	143.7	0.00567	-143.4	-0.000787	144.3	0.0103		-119.8	0.02842	133.1	0.02236	-113.4	0.02205	135.7	0.01536
	-91.4	0.03936	97.4	0.03447	-91.6	0.03177	97.3	0.02779		-134.7	0.00168	135	0.00643	-134.7	0.0081	135.5	0.00453		-111.8	0.02487	125.3	0.02324	-105.5	0.01632	128	0.01493
	-82.4	0.03991	88.3	0.03453	-82.7	0.02888	88.7	0.02237		-126.1	0.00678	126.2	0.00386	-126	-0.00165	126.7	0.00159		-104.1	0.0373	117.2	0.02281	-97.6	0.02481	120.2	0.01107
	-73.9	0.0434	79.9	0.0431	-74	0.04193	79.9	0.02728		-117.4	0.00953	117.5	0.00613	-117.4	0.00952	118	0.00582		-96.3	0.04052	109.7	0.02389	-89.7	0.02245	112.3	0.01479
	-65.2	0.04842	71.1	0.04346	-65.5	0.03619	71.1	0.03111		-108.6	0.00353	108.7	0.00567	-108.5	0.00338	109.2	0.01		-88.5	0.03687	101.8	0.03	-81.9	0.03116	104.5	0.01252
	-56.4	0.04844	62.3	0.05371	-56.5	0.05157	62.2	0.03798		-99.9	0.00605	100	0.01347	-99.8	0.00692	100.6	0.0128		-80.8	0.04193	94	0.03618	-73.5	0.02768	96.7	0.02264
	-47.7	0.05943	53.5	0.06162	-47.7	0.05086	53.5	0.05363		-91.1	0.00454	91.2	0.00643	-91.1	0.00976	91.7	0.00544		-72.8	0.04995	86.2	0.03248	-66	0.0335	88.8	0.02889
	-38.9	0.0586	44.4	0.07164	-39	0.05816	44.9	0.05018		-82.1	0.00549	82.4	0.00129	-82	0.01243	82.5	0.0071		-65	0.04952	77.9	0.03685	-58.1	0.03572	80.6	0.0306
	-30.1	0.07381	35.9	0.07817	-30.1	0.07236	36	0.06794		-73.6	0.01	73.7	0.00938	-73.4	0.00472	74.1	0.00529		-57.1	0.05381	70.3	0.04133	-50.3	0.04366	73.1	0.03716
	-21.5	0.08746	27.2	0.08912	-21.5	0.07566	27.2	0.07961		-65	0.00975	65	0.01876	-64.7	0.01204	65.4	0.00665		-49.2	0.05961	62.5	0.04568	-42.3	0.05884	65.2	0.03692
	-12.5	0.10018	18.4	0.10502	-12.6	0.09039	18.4	0.09373		-56.1	0.00482	56.2	0.0143	-56.1	0.00952	56.7	0.00635		-41.3	0.07307	54.7	0.05622	-34.4	0.06647	57.3	0.05064
	-2.7	0.11931	8.7	0.1359	-2.7	0.11989	8.6	0.13009		-47.3	0.0162	47.5	0.01937	-47.2	0.01078	47.8	0.00808		-33.5	0.08283	46.8	0.05954	-26.4	0.07716	49.4	0.05796
	5.2	0.14	0.3	0.14919	5.2	0.14049	0.6	0.14413		-38.4	0.0146	38.3	0.01824	-38.5	0.00999	38.7	0.0158		-25.6	0.10596	39	0.08529	-18.5	0.10514	41.6	0.07089
	13.9	0.16486	-7.9	0.17921	13.8	0.16059	-7.8	0.17013		-29.8	0.0232	29.8	0.02058	-29.7	0.02423	30.2	0.0186		-17.7	0.13493	31.1	0.10756	-10.5	0.1504	33.8	0.10145
	22.6	0.19803	-16.7	0.21105	22.6	0.1891	-16.7	0.20794		-21.2	0.0225	21.1	0.0261	-20.9	0.02549	21.6	0.0137		-9.8	0.18557	23.2	0.14662	-4.3	0.20413	25.9	0.14133
	31.4	0.22646	-25.6	0.24637	31.2	0.23559	-25.5	0.24267		-12.3	0.0374	12.2	0.04093	-12.3	0.0332	12.7	0.0306		-3.9	0.2552	15.4	0.21616	2.6	0.29236	18	0.20411
	40.3	0.28556	-34.2	0.30293	40.2	0.28071	-34.3	0.30189		-2.6	0.0974	2.7	0.0877	-2.6	0.1229	2.9	0.0608		3	0.34321	9.4	0.31448	10.3	0.42871	12	0.30231
	49.1	0.33642	-43	0.35902	49.4	0.32725	-43.1	0.34763		5.3	0.346	-5.5	0.345	5.4	0.34919	-5.1	0.346		10.8	0.50499	2.1	0.43273	18.3	0.61321	5	0.41249
	57.9	0.39169	-51.9	0.40244	57.9	0.38005	-51.8	0.39358		14	0.0752	-13.9	0.06855	14	0.09827	-13.6	0.0771		18.6	0.59789	-5.2	0.60355	26	0.16481	-2.6	0.59726
	66.8	0.40483	-60.7	0.38879	66.8	0.40984	-60.8	0.38201		22.7	0.0284	-22.7	0.03768	22.7	0.05138	-22.4	0.0247		26.6	0.14645	-13.2	0.17459	34.1	0.1091	-10.3	0.16595
	75.6	0.34371	-69.4	0.25138	75.5	0.33259	-69.5	0.23984		31.5	0.0319	-31.5	0.02565	31.6	0.02636	-31.1	0.0187		34.3	0.11901	-21	0.11455	42.4	0.08315	-18.3	0.10817
	84.5	0.16726	-78.3	0.11495	84.5	0.1574	-78.5	0.10845		40.3	0.0193	-40.3	0.01702	40.3	0.01904	-40.1	0.00846		42.7	0.08877	-28.9	0.08438	50.2	0.06788	-26.3	0.07676
	93.3	0.0858	-87.2	0.07351	93.2	0.081	-87.2	0.06141		49.2	0.0123	-49.1	0.0171	49.1	0.01227	-49	0.0139		50.2	0.07372	-37.1	0.07083	58.2	0.06203	-34.2	0.06402
	102	0.05765	-96	0.04753	102.1	0.05033	-96.1	0.04327		58	0.00605	-57.9	0.0112	58	0.00826	-58	0.00393		58.2	0.06286	-44.8	0.05525	66.2	0.04917	-42.1	0.04675
	111	0.04446	-104.9	0.04516	111	0.04093	-104.9	0.03102		66.8	0.00891	-66.8	0.01317	67	0.01369	-66.8	0.00272		66.2	0.06429	-52.6	0.0456	74.2	0.04829	-49.9	0.0405
	119.7	0.04314	-113.8	0.03379	119.7	0.03768	-113.8	0.0253		75.5	0.0115	-75.4	0.00257	75.7	0.00921	-75.4	-0.00325		74.1	0.04799	-60.5	0.04148	82	0.03622	-57.9	0.03905
	128.7	0.03938	-122.5	0.03536	128.7	0.02945	-122.6	0.01869		84.5	0.00896	-84.5	0.0143	84.4	0.01314	-84.4	0.00861		82	0.04966	-68.5	0.04673	90.2	0.03178	-65.8	0.0328
	137.9	0.02696	-131.4	0.02124	137.5	0.03107	-131.9	0.01663		93.3	0.00807	-93.3	0.00545	93.4	0.00818	-93.4	0.00582		89.8	0.04675	-76.3	0.03537	98.2	0.03564	-73.8	0.02927
	146.5	0.0276	-140.3	0.02662	146.4	0.01958	-140.4	0.0168		102.2	0.00751	-102.1	0.00348	102.3	0.0059	-102.2	-0.000378		97.8	0.04062	-84.3	0.04064	106.2	0.02455	-81.6	0.02734
	155.3	0.02973	-149.2	0.0212	155.2	0.01482	-149.2	0.01437		111	0.0122	-111	0.00583	111.3	0.00205	-111.1	-0.00189		105.9	0.04446	-92.2	0.02735	114.3	0.02701	-89.4	0.01796
	164.2	0.01844	-157.9	0.02403	164.1	0.02152	-158	0.00951		119.9	0.00667	-119.7	0.01037	119.9	0.00134	-119.9	0.00431		113.8	0.03019	-100.1	0.02721	122.1	0.02608	-97.5	0.02469
	173	0.02452	-166.9	0.0152	173	0.01303	-166.9	0.000148849		128.7	0.00745	-128.7	0.01165	128.7	0.00834	-128.8	0.00529		121.8	0.04021	-108.1	0.02565	130.3	0.02319	-105.5	0.01985
	181.7	0.02067	-176	0.02182	181.6	0.01614	-175.7	0.00697		137.9	0.00398	-137.5	0.01196	138	0.01125	-138.2	0.000302		129.6	0.03763	-116.4	0.02818	138.3	0.02185	-113.8	0.01386
	190.7	0.02681	-184.6	0.01695	190.7	0.01937	-184.7	0.00991		146.5	0.0161	-146.5	0.00855	146.5	0.01338	-146.8	0.00332		137.6	0.03136	-124.1	0.02164	146.4	0.01503	-121.4	0.01386
	199.6	0.02199	-193.6	0.01805	199.5	0.01293	-193.5	0.00668		155.2	0.00275	-155.3	0.01082	155.4	0.01361	-155.6	0.00483		145.6	0.02701	-132	0.02193	154.4	0.00983	-129.3	0.0067
	208.3	0.02165	-202.4	0.01676	208.4	0.01044	-202.2	0.00989		164.1	0.00824	-164	0.01475	164.3	0.01054	-164.5	-0.00113		153.6	0.03475	-139.8	0.01243	162.2	0.02202	-137.3	0.00654
	217.3	0.01318	-211.2	0.01463	217.3	0.01312	-211.2	-0.00132		173	0.0138	-173	0.00583	173.2	0.01353	-173.4	0.00204		161.5	0.03143	-147.9	0.01577	170.4	0.01525	-145.1	0.01262
	226.5	0.00812	-220	0.01912	226.5	0.00785	-220.1	0.00819		181.8	0.00885	-181.8	0.01203	182	0.00976	-182.1	-0.00242		169.4	0.02952	-155.6	0.01807	178.4	0.01408	-153.1	0.01574
	235	0.01367	-228.9	0.01644	235.1	0.01136	-228.9	-0.000765508		190.7	0.0123	-190.7	0.01052	190.8	0.00905	-191.2	0.00272		177.5	0.0199	-163.7	0.00768	186.3	0.01558	-161.1	0.01107
	243.7	0.01225	-237.8	0.01629	243.8	0.01386	-237.9	0.00142		199.5	0.00728	-199.6	0.00235	199.7	0.00378	-200.1	0.004		185.4	0.02821	-171.7	0.01761	194.5	0.01579	-169.1	0.00596
	252.7	0.01986	-246.7	0.01812	252.7	0.00882	-246.6	0.00357		208.4	0.000448	-208.3	0.00893	208.5	0.00614	-208.9	0.00559		193.3	0.02689	-179.5	0.01229	202.9	0.00556	-177	0.00515
	261.7	0.0158	-255.6	0.01648	261.6	0.0158	-255.6	-0.00281		217.3	0.00672	-217.3	0.00575	217.3	0.00519	-217.8	0.000604		201.2	0.01838	-187.6	0.01067	210.6	0.01307	-185	0.00126
	270.6	0.01986	-264.4	0.01101	270.4	0.00787	-264.5	-0.00493		226.5	-0.000336	-226.2	0.00469	226.6	0.0037	-227.3	-0.00393		209.1	0.02081	-195.6	0.00969	218.4	0.01081	-192.9	0.00448
	279.3	0.01361	-273.3	0.01002	279.3	0.00623	-273.5	0.0057		235.1	0.00347	-235.1	0.01097	235.1	0.00535	-235.7	-0.004		217.2	0.02055	-203.5	0.0058	226.6	0.01007	-200.9	0.00188
	288.1	0.0255	-282.3	0.00183	288	0.0033	-282.3	-0.00408		243.8	0.00572	-244	0.00938	244	0.00275	-244.5	0.000378		225.2	0.01723	-211.4	0.00549	234.7	0.01007	-208.8	-9.54126e-05
	297.1	0.01123	-291.1	0.00317	297.1	0.00961	-291	-0.00368		252.7	-0.00448	-252.6	0.00636	252.9	0.01133	-253.5	0.00801		233.1	0.0226	-219.3	0.01248	242.8	0.00692	-216.8	0.00351
	305.9	0.01505	-300	0.0114	305.9	0.01167	-300	-0.000765508		261.6	-5.6e-05	-261.7	0.00189	261.6	0.00692	-262.4	0.00393		241.5	0.01985	-227.3	0.00563	250.7	0.00706	-224.8	0.0021
	314.8	0.01548	-309.2	0.01527	314.9	0.01165	-309.2	0.00372		270.5	0.00684	-270.6	0.00757	270.6	0.00189	-271.3	-0.00619		249.2	0.01876	-235.7	0.01243	258.6	0.00644	-233.2	-0.00179
	323.7	0.01948	-317.8	0.01204	323.7	0.00493	-317.9	0.000574131		279.3	0.000953	-279.3	0.00878	279.3	0.00212	-280.1	0.00423		257.1	0.01298	-243.4	0.00864	266.8	0.00403	-240.6	-0.00212
	332.3	0.01357	-326.6	0.00521	332.4	0.00948	-326.7	-0.00474		288.2	0.00162	-288.3	0.01649	288.3	0.00787	-289	-0.00332		265	0.01685	-251.2	0.00859	274.8	-0.00229	-248.7	-0.00472
	341.4	0.01869	-335.5	0.01108	341.4	0.00364	-335.6	-0.000871829		297.1	0.00297	-297.1	0.00151	297.1	0.00787	-298	-0.000907		273	0.01814	-259.2	0.00718	282.8	0.00246	-256.8	-0.00324
	350.2	0.01484	-344.3	0.00953	350.3	0.01121	-344.5	-0.00281		305.9	0.000672	-306	-0.00129	306	0.00118	-306.9	0.000302		281	0.01282	-267.2	0.00783	290.8	-0.00162	-264.7	-0.00558
	359.2	0.01365	-353.3	0.00521	359.5	0.00734	-353.8	-0.00215		314.7	0.00202	-315.3	0.00696	314.8	0.00614	-315.7	-0.00068		289	0.01575	-275.6	0.01057	298.7	0.00432	-273.1	-0.00253
	368	0.00636	-362.2	0.01082	368.1	0.01112	-362.3	-0.00676		323.7	0.00734	-323.8	0.00863	323.8	0.00858	-324.7	0.00189		296.9	0.01332	-283.3	0.00587	306.9	-0.000739613	-280.8	-0.00782
	376.7	0.00783	-371	0.00172	376.8	0.00555	-370.9	0.000659188		332.5	0.0115	-332.7	0.00522	332.6	-0.00543	-333.6	-0.00551		304.7	0.01663	-291.1	0.000381826	314.9	-0.00305	-288.7	-0.00997
	385.6	0.00683	-379.9	0.01369	385.7	0.00196	-380	-0.00287		341.4	0.00745	-341.5	0.00711	341.6	0.01062	-342.6	0.00483		312.8	0.00764	-299.1	0.000882973	323.4	-0.00296	-296.5	-0.00398
	394.6	0.01221	-388.8	0.00804	394.6	0.00742	-389	-0.01138		350.3	0.0116	-350.5	0.01241	350.3	0.01196	-351.5	0.00332		320.9	0.01668	-307.1	-0.00246	331.1	0.00174	-304.7	-0.0053
	403.7	0.00882	-397.7	0.00336	403.8	0.00253	-397.7	-0.000510339		359.5	-0.00459	-359.1	0.00575	359.6	0.00401	-360.8	-0.000604		328.9	0.01191	-315.1	-0.00585	339.1	-0.0015	-312.9	0.00126
										368	0.00431	-368.2	0.00378	368.2	0.00425	-369.4	-0.00499		336.7	0.01126	-323.1	-0.000143185	347.1	-0.00468	-320.6	-0.00596
										376.9	0.00829	-377	0.00333	376.9	0.00149	-378.1	-0.00136		344.6	0.01558	-331	-0.00286	355.1	-0.00401	-328.6	-0.00871
										385.7	0.00191	-385.9	0.01347	385.7	0.00747	-387.1	-0.00128		352.7	0.01289	-339	0.00103	363.6	0.000882764	-336.5	-0.00873
										394.6	0.00734	-394.8	0.00288	394.7	0.00275	-395.9	0.00189		360.7	0.02026	-346.9	0.00169	371.1	-0.00188	-344.6	-0.00515
										403.4	-0.00028	-403.6	0.01256	403.8	-0.00409	-405.2	-0.00476		368.6	0.01253	-355	-0.00554	379.2	-0.00542	-352.6	-0.01286
										412.2	0.00426	-412.5	0.00605	412.3	0.0096	-413.8	0.00242		376.6	0.00234	-362.9	-0.00105	387.2	-0.00556	-360.6	-0.01257
										421	0.00157	-421.4	0.00651	421.2	0.00567	-422.7	0.00491		384.4	0.00907	-371	-0.00203	395.5	-0.00217	-368.6	-0.00985
										429.9	0.00756	-430.2	0.00976	430	0.000157	-431.6	-0.00453		392.6	0.00785	-378.9	-0.0011			-376.6	-0.00732
										438.8	0.00191	-439.1	0.0062	438.9	0.007	-440.4	-0.00363				-386.8	-0.00609

## Sheet: Fig.2e
Fig.2e
	before transfer				after transfer				after removing PS
	B(Oe)	MR(%)	B(Oe)	MR(%)	B(Oe)	MR(%)	B(Oe)	MR(%)	B(Oe)	MR(%)	B(Oe)	MR(%)
	-290.2	-0.128996	294.4	0.044184	-290.1	-0.14182	294.1	-0.060676	-290	-0.030016	294.1	-0.039676
	-285.5	-0.103488	289.2	-0.07308	-285.4	-0.088396	289	-0.039088	-285.5	-0.041216	288.9	-0.063168
	-280.3	-0.114352	283.7	-0.042196	-280.3	-0.11018	283.5	-0.045528	-280.2	-0.028672	283.4	-0.064036
	-274.8	-0.089096	278.1	-0.053396	-274.7	-0.140112	277.9	-0.04256	-274.8	-0.03206	277.8	-0.08974
	-269.1	-0.082852	272.4	-0.012404	-269.1	-0.133448	272.2	-0.018368	-269.2	-0.043596	272.1	-0.088004
	-263.5	-0.026712	266.8	0.055916	-263.6	-0.11494	266.8	-0.024836	-263.6	-0.02478	266.6	-0.064064
	-258	-0.063252	261.3	0.066052	-258	-0.135968	261.1	-0.015512	-258	-0.011704	260.9	-0.074368
	-252.2	-0.031668	255.6	0.035196	-252.3	-0.104608	255.5	-0.04494	-252.4	-0.022428	255.3	-0.067956
	-246.3	-0.067536	249.8	0.055048	-246.5	-0.15484	249.7	-0.053284	-246.5	-0.039144	249.5	-0.0728
	-240.7	-0.058604	244.1	0.057568	-240.7	-0.1169	243.8	-0.02814	-240.8	-0.020552	243.7	-0.049
	-235.1	0.0049	238.5	0.050932	-235	-0.1001	238	-0.044548	-235	-0.0504	238.2	-0.053452
	-229.3	-0.03612	232.8	0.028308	-229.4	-0.072016	232.5	-0.063756	-229.4	-0.015512	232.5	-0.04326
	-223.6	-0.039004	227	0.010808	-223.7	-0.136668	226.7	-0.065016	-223.6	-0.019236	226.7	-0.094752
	-217.6	-0.020384	221.1	0.039956	-217.7	-0.127344	220.8	-0.049644	-217.7	-0.03346	220.7	-0.081312
	-211.8	-0.043148	215.3	0.062412	-211.9	-0.063476	215	-0.026796	-211.9	-0.024864	214.9	-0.074396
	-206.2	-0.045724	209.8	0.071232	-206.3	-0.097468	209.4	-0.025788	-206.3	-0.003612	209.3	-0.144368
	-200.4	-0.05124	204	0.025116	-200.5	-0.082404	203.7	-0.04886	-200.6	-0.03402	203.6	-0.064904
	-194.6	-0.04886	198.1	0.025228	-194.6	-0.080248	197.9	-0.059136	-194.8	-0.006748	197.9	-0.066304
	-188.6	-0.066192	192.2	-0.003332	-188.7	-0.082432	191.9	-0.034272	-188.7	-0.03136	191.8	-0.056924
	-182.8	-0.041132	186.4	0.015624	-182.9	-0.083216	186.1	-0.028028	-183	-0.007056	186	-0.058324
	-177.2	-0.030688	180.8	0.00644	-177.2	-0.095004	180.5	-0.028028	-177.3	-0.007196	180.4	-0.02996
	-171.3	-0.04634	175	0.014336	-171.4	-0.08792	174.7	-0.038836	-171.4	-0.005712	174.5	-0.055664
	-165.6	-0.087472	169.2	-0.019236	-165.6	-0.088116	168.8	-0.042084	-165.6	0.00167325	168.7	-0.053536
	-159.6	-0.076524	163.2	-0.02394	-159.6	-0.057988	162.8	-0.03612	-159.6	-0.005348	162.7	-0.040012
	-153.8	-0.070812	157.5	-0.013188	-153.8	-0.068544	157	-0.013048	-153.8	0.007476	156.9	-0.02548
	-147.8	-0.047544	151.8	0.033264	-147.9	-0.065436	151.3	-0.003892	-148	-0.010052	151.2	0.004956
	-142.2	-0.033432	145.8	0.00476	-142.2	-0.077252	145.5	-0.00095662	-142.3	0.043652	145.4	-0.045752
	-136.3	-0.038472	140.1	0.02282	-136.4	-0.068432	139.7	-0.024696	-136.5	0.016772	139.6	-0.010248
	-130.3	-0.044436	134	0.006748	-130.4	-0.060732	133.7	-0.03402	-130.4	-0.016968	133.5	-0.005768
	-124.4	-0.037632	128.1	0.038472	-124.5	-0.07504	127.8	-0.018508	-124.5	-0.00742	127.6	-0.015232
	-118.8	-0.058044	122.4	0.041832	-118.8	-0.04858	121.9	-0.026516	-118.9	0.008904	122	-0.016016
	-112.9	-0.00277663	116.6	0.033376	-113	-0.038948	116.3	-0.038584	-112.9	0.034216	116.2	-0.00232206
	-107	-0.040908	110.7	0	-107.1	-0.053788	110.4	4.97165e-15	-107.1	0.0266	110.3	0
	-101	-0.013972	104.7	0.030744	-101.1	-0.085596	104.3	-0.017724	-101.1	-0.013636	104.2	0.012656
	-95.1	-0.031668	98.7	0.024864	-95.1	-0.08778	98.5	0.013636	-95.1	0.025788	98.3	-0.004368
	-89.4	-0.011732	93.1	0.056392	-89.5	-0.073528	92.8	0.004592	-89.5	0.02212	92.7	0.006104
	-83.5	0.036988	87.3	0.053704	-83.6	-0.041384	86.9	0.019432	-83.6	0.022064	86.8	0.033712
	-77.7	-0.013608	81.4	0.088676	-77.7	0.02618	81.1	0.027888	-77.7	0.042672	81	0.039452
	-71.5	-0.0189	75.3	0.07042	-71.6	-0.053228	74.9	0.038192	-71.6	0.090048	74.8	0.049196
	-65.6	-0.009632	69.4	0.10654	-65.7	-0.02982	69.1	0.049784	-65.7	0.068404	68.9	0.031248
	-59.9	0.042784	63.8	0.143472	-59.8	-0.036484	63.1	0.074284	-60	0.088228	63.2	0.053172
	-54.1	0.046452	57.9	0.12124	-54	0.071736	57.5	0.062972	-54.2	0.0938	57.3	0.065968
	-48.1	0.059164	51.9	0.142044	-48.2	0.06216	51.6	0.117712	-48.2	0.141568	51.4	0.077784
	-42.1	0.06034	45.9	0.201656	-42.1	0.02828	45.5	0.116088	-42.1	0.065184	45.3	0.111216
	-36.1	0.096656	39.9	0.193536	-36.2	0.048916	39.6	0.148036	-36.2	0.135016	39.4	0.155008
	-30.4	0.131544	34.3	0.212492	-30.5	0.01876	34	0.150332	-30.5	0.164108	33.7	0.164388
	-24.5	0.166208	28.4	0.280896	-24.6	0.085456	28	0.185388	-24.6	0.20888	27.8	0.250824
	-18.6	0.234668	22.5	0.310296	-18.6	0.11634	22	0.271432	-18.7	0.218092	21.9	0.269612
	-12.4	0.32844	16.3	0.412244	-12.6	0.191492	16	0.35378	-12.6	0.270088	15.8	0.351512
	-6.5	0.32424	10.5	0.543032	-6.7	0.248696	10	0.48524	-6.7	0.338128	9.9	0.430584
	-3.1	0.391972	7.1	0.603792	-3.3	0.227668	6.7	0.574392	-3.3	0.37492	6.5	0.510776
	2.1	0.488768	1.8	0.741944	1.9	0.246736	1.4	0.6993	1.9	0.465192	1.2	0.644308
	7.8	0.583548	-3.9	1.09077	7.7	0.399252	-4.2	1.09315	7.7	0.585032	-4.3	1.0087
	14	0.807352	-10	1.98646	13.8	0.648256	-10.3	1.96339	13.8	0.799596	-10.5	1.90851
	19.9	1.40762	-15.9	2.49897	19.7	1.22184	-16.3	2.44902	19.7	1.40991	-16.4	2.42726
	25.8	2.21662	-21.7	2.69707	25.4	2.01916	-22.1	2.6441	25.5	2.20674	-22.2	2.64466
	31.6	2.57496	-27.5	2.80067	31.4	2.40467	-28	2.74282	31.4	2.57793	-28.1	2.72941
	37.6	2.75411	-33.5	2.7449	37.3	2.73283	-33.8	2.70511	37.2	2.73386	-34	2.70738
	43.6	2.79947	-39.6	2.67532	43.4	2.7876	-40	2.61106	43.4	2.8086	-40.2	2.64715
	49.7	2.72278	-45.6	2.48464	49.5	2.77211	-46	2.45706	49.4	2.71009	-46.1	2.43334
	55.4	2.71222	-51.3	2.09272	55.3	2.64396	-51.9	2.04565	55.2	2.58524	-51.9	2.08583
	61.2	2.47937	-57.3	1.62294	61.1	2.44734	-57.6	1.58071	61.1	2.32649	-57.7	1.56822
	67.2	2.06914	-63.1	1.1496	67	2.0155	-63.5	1.1265	67	1.92522	-63.7	1.08184
	73.4	1.49134	-69.3	0.754992	73.3	1.42044	-69.8	0.716632	73.2	1.3531	-70	0.681128
	79.4	1.05188	-75.3	0.477148	79.2	0.913164	-75.7	0.456764	79.2	0.9086	-75.9	0.414904
	85.3	0.640472	-81	0.375004	85	0.63854	-81.6	0.326284	85.1	0.561456	-81.6	0.272832
	91.1	0.423836	-87	0.252924	90.9	0.466116	-87.5	0.211176	90.9	0.393148	-87.6	0.188776
	97.1	0.285264	-93	0.196112	96.9	0.33698	-93.3	0.165284	96.8	0.252392	-93.5	0.119308
	103.3	0.187572	-99.1	0.153216	103.1	0.216804	-99.5	0.132776	103	0.149184	-99.7	0.101892
	109.2	0.161896	-105	0.146552	109	0.17864	-105.5	0.118552	109	0.09674	-105.7	0.091616
	115.2	0.112308	-110.7	0.100408	115	0.127764	-111.2	0.072576	114.7	0.09072	-111.4	0.061096
	120.8	0.097524	-116.7	0.085092	120.7	0.135212	-117.2	0.053872	120.7	0.04018	-117.4	0.01148
	126.9	0.094584	-122.7	0.097384	126.7	0.104888	-123.2	0.031388	126.7	0.014924	-123.3	0.008428
	133	0.074592	-128.9	0.075908	132.9	0.106736	-129.3	0.032648	132.8	0.012712	-129.5	0.004676
	139	0.050148	-134.8	0.0637	138.8	0.09786	-135.3	0.037604	138.8	-0.00322	-135.6	0.008848
	144.8	0.05992	-140.6	0.035308	144.6	0.092736	-141	0.02562	144.5	0.01974	-141.2	-0.029876
	150.7	0.098448	-146.6	0.075824	150.6	0.06272	-147.1	-0.004172	150.5	0.009296	-147.3	-0.022568
	156.6	0.10598	-152.5	0.058352	156.5	0.08876	-153	-0.015792	156.5	0.011396	-153.2	-0.02926
	162.8	0.088508	-158.8	0.058128	162.6	0.044072	-159.2	-0.00177658	162.7	-0.008512	-159.3	-0.014868
	168.8	0.057736	-164.7	0.04676	168.6	0.052808	-165.1	-0.00034165	168.6	-0.006888	-165.4	0.00262939
	174.5	0.078372	-170.5	0.034636	174.4	0.054348	-170.9	-0.014756	174.4	-0.024724	-171.2	-0.028168
	180.5	0.0399	-176.4	0.03878	180.4	0.040208	-176.8	-0.014756	180.4	-0.02618	-177.2	-0.019796
	186.5	0.075376	-182.4	0.027524	186.2	0.007644	-182.8	-0.022652	186.3	-0.046312	-183.1	-0.031696
	192.6	0.044604	-188.7	0.05222	192.5	0.024696	-189	-0.044688	192.5	-0.059416	-189.2	-0.024556
	198.6	0.066696	-194.7	0.029708	198.5	0.035168	-195	-0.016744	198.5	-0.062244	-195.3	-0.020468
	204.4	0.055888	-200.4	0.027468	204.2	0.050176	-200.8	-0.030744	204.2	-0.064708	-201.1	-0.02478
	210.4	0.061404	-206.3	0.006608	210.2	0.028084	-206.8	-0.096236	210.1	-0.0588	-207	-0.043512
	216.2	0.03206	-212.3	0.007308	216.2	0.048832	-212.7	-0.040236	216.2	-0.03794	-213	-0.031668
	222.6	-0.01064	-218.5	-0.004452	222.4	0.018116	-219	-0.00588	222.3	-0.019628	-219.3	-0.035756
	228.5	0.026264	-224.6	0.043064	228.4	0.016604	-225	-0.030688	228.4	-0.029428	-225.2	-0.036652
	234.2	0.042952	-230.3	0.047684	234.1	0.01204	-230.7	-0.035168	234.1	-0.026628	-231	-0.047376
	240.2	0.094472	-236.3	0.074116	240	-0.00686	-236.7	-0.040012	240	-0.033628	-237	-0.05012
	246.2	0.067872	-242.3	-0.00167969	246	0.025032	-242.6	-0.036568	245.9	-0.041692	-242.9	-0.056476
	252.4	0.030576	-248.5	0.014868	252.2	0.02954	-249	-0.046256	252.2	-0.048888	-249.2	-0.03192
	258.3	0.0595	-254.5	0.027384	258.2	0.007952	-254.9	-0.05922	258.1	-0.051576	-255.1	-0.048636
	264	0.051548	-260.1	0.022456	264.1	0.003584	-260.6	-0.025116	263.9	-0.020412	-260.9	-0.059556
	269.9	0.025956	-266.1	-0.011648	269.9	0.018424	-266.5	-0.030072	269.8	-0.006748	-266.8	-0.072772
	276.1	0.035364	-272.2	-0.025172	275.8	-0.0013666	-272.6	-0.04186	275.8	-0.051828	-272.8	-0.071568
	282.2	0.045836	-278.4	-0.011032	282	0.037548	-278.8	-0.032788	282	-0.058044	-279.1	-0.057652
	288.2	0.075152	-284.4	-0.00140545	287.9	0.005628	-284.8	-0.062076	288	-0.079576	-285	-0.037576
	294	0.08204	-290.2	-0.011452	293.8	-0.004872	-290.5	-0.042	293.7	-0.042252	-290.9	-0.038248

[truncated: 13 more sheets: Fig.2f, Fig.3b, Fig.3c, Fig.3d, Fig.4a, Fig.4b, Fig.4c, Fig.4d, Fig.4e, Fig.4f, Fig.4g, Fig.5b, Fig.5c]
